# Supplementary material for: Characterization and Comparative Genomic Analysis of a Highly Colistin-Resistant Chryseobacterium gallinarum: a Rare, Uncommon Pathogen
Source: Front Cell Infect Microbiol. 2022 Jul 14;12:933006. doi: 10.3389/fcimb.2022.933006 (PMC9329510; doi:10.3389/fcimb.2022.933006)
Supplement: Supplementary file 2 [file Table_1.xlsx]

## Sheet: Table-S2
Supplementary Table S1: Comparative draft assembly quality assessment of C. gallinarum MGC42 with full reference genomes.
Features	C. gallinarum MGC42	C. gallinarum DSM 27622 (NZ_CP009928)	C. gallinarum FDAARGOS_636 (NZ_CP050995)
Total Contigs	61	1	1
Total length	4349499	4633632	4337626
Largest contig size	1223383	4633632	4337626
GC (%)	37.08	37.27	37.04
N50	320547	4633632	4337626
N75	287035	4633632	4337626
L50	4	1	1
L75	7	1	1
misassembled contigs	14	0	0
Misassembled contigs length	4080518	0	0
local misassemblies	107	0	0
unaligned contigs	5 + 17 part	0	0
Unaligned length	358204	0	0
Genome fraction (%)	91.819	100	100
Duplication ratio	1.002	1	1
Indels per 100 kbp	71.21	0	0
predicted genes (unique)	3799	4122	3757
Largest alignment	211007	4633632	4337626
Total aligned length	3986574	4633632	4337626
