# Supplementary material for: Characterization and Comparative Genomic Analysis of a Highly Colistin-Resistant Chryseobacterium gallinarum: a Rare, Uncommon Pathogen
Source: Front Cell Infect Microbiol. 2022 Jul 14;12:933006. doi: 10.3389/fcimb.2022.933006 (PMC9329510; doi:10.3389/fcimb.2022.933006)
Supplement: Supplementary file 3 [file Table_2.xlsx]

## Sheet: Table-S3
Supplementary Table S2: Predicted KEGG function present in the C. gallinarum MGC42
ORF_ID	KO_ID	Thrshold	Score	KO definition
ORF02581	K16095	10534.4	7 10811	bacitracin synthase 3
ORF02581	K15662	10233	3 11219	iturin family lipopeptide synthetase B
ORF02581	K16119	7571.73	9537.6	Lichenysin synthetase A
ORF02581	K16120	7562.5	9704.1	Lichenysin synthetase B
ORF02581	K23665	4988.27	5479.3	Fumiquinazoline F synthetase [EC:6.3.2.-]
ORF02581	K16099	4793.83	5245	Nonribosomal peptide synthetase protein vioa
ORF02476	K01955	1501.13	1741.3	Carbamoyl-phosphate synthase large subunit [EC:6.3.5.5]
ORF00178	K15726	1165.53	1367.6	Heavy metal efflux system protein
ORF00436	K15726	1165.53	1318.8	Heavy metal efflux system protein
ORF01328	K15726	1165.53	1597.7	Heavy metal efflux system protein
ORF01369	K15726	1165.53	1282.1	Heavy metal efflux system protein
ORF02846	K15726	1165.53	1506.6	Heavy metal efflux system protein
ORF00569	K11942	1162.97	1894.7	Isobutyryl-coa mutase [EC:5.4.99.13]
ORF00226	K03296	1138.03	1168.6	Hydrophobic/amphiphilic exporter-1 (mainly G- bacteria), HAE1 family
ORF01819	K03296	1138.03	1172.9	Hydrophobic/amphiphilic exporter-1 (mainly G- bacteria), HAE1 family
ORF02104	K03296	1138.03	1193.9	Hydrophobic/amphiphilic exporter-1 (mainly G- bacteria), HAE1 family
ORF01545	K03695	1094.77	1237.1	ATP-dependent Clp protease ATP-binding subunit clpb
ORF00420	K03046	1038.6	2043.5	DNA-directed RNA polymerase subunit beta' [EC:2.7.7.6]
ORF03068	K02469	1029.37	1305.8	DNA gyrase subunit A [EC:5.6.2.2]
ORF00331	K15862	986.5	1184.9	Cytochrome c oxidase cbb3-type subunit I/II [EC:7.1.1.9]
ORF00709	K15862	986.5	1186.1	Cytochrome c oxidase cbb3-type subunit I/II [EC:7.1.1.9]
ORF02339	K02470	959.73	1013.6	DNA gyrase subunit B [EC:5.6.2.2]
ORF02581	K01896	939.37	1545	Medium-chain acyl-coa synthetase [EC:6.2.1.2]
ORF02220	K02337	934.67	1410.3	DNA polymerase III subunit alpha [EC:2.7.7.7]
ORF02400	K21574	931.17	1074.1	Glucan 1,4-alpha-glucosidase [EC:3.2.1.3]
ORF00923	K03596	911.2	1014.7	GTP-binding protein lepa
ORF02581	K14466	902.3	904.7	4-hydroxybutyrate---coa ligase (AMP-forming) [EC:6.2.1.40]
ORF02775	K15987	895.2	1083.4	K(+)-stimulated pyrophosphate-energized sodium pump [EC:7.1.3.2]
ORF02581	K12426	894.4	1008.2	Long-chain fatty acid adenylase/transferase fadd26 [EC:6.2.1.59]
ORF00729	K01338	860.87	961.7	ATP-dependent Lon protease [EC:3.4.21.53]
ORF02453	K01139	808.7	821.8	GTP diphosphokinase / guanosine-3',5'-bis(diphosphate) 3'-diphosphatase [EC:2.7.6.5 3.1.7.2]
ORF02581	K12428	795.03	962.9	Fatty acid coa ligase fadd32
ORF02756	K17686	791.67	1000.5	P-type Cu+ transporter [EC:7.2.2.8]
ORF02456	K01908	783.6	1007.9	Propionyl-coa synthetase [EC:6.2.1.17]
ORF00092	K01284	778.17	978	Peptidyl-dipeptidase Dcp [EC:3.4.15.5]
ORF01611	K01284	778.17	1052.3	Peptidyl-dipeptidase Dcp [EC:3.4.15.5]
ORF02455	K01895	777.47	1064.2	Acetyl-coa synthetase [EC:6.2.1.1]
ORF03826	K04043	776.17	896.8	Molecular chaperone dnak
ORF02756	K01533	775.3	858.6	P-type Cu2+ transporter [EC:7.2.2.9]
ORF01592	K01969	772.43	806.2	3-methylcrotonyl-coa carboxylase beta subunit [EC:6.4.1.4]
ORF01205	K03798	747	801.3	Cell division protease ftsh [EC:3.4.24.-]
ORF00538	K01961	744.4	812.4	Acetyl-coa carboxylase, biotin carboxylase subunit [EC:6.4.1.2 6.3.4.14]
ORF03618	K01428	741.9	1061.9	Urease subunit alpha [EC:3.5.1.5]
ORF02581	K08745	733.53	848.1	Solute carrier family 27 (fatty acid transporter), member 1/4 [EC:6.2.1.-]
ORF00235	K12524	727.53	1068.4	Bifunctional aspartokinase / homoserine dehydrogenase 1 [EC:2.7.2.4 1.1.1.3]
ORF01563	K02618	725.33	1082.7	Oxepin-coa hydrolase / 3-oxo-5,6-dehydrosuberyl-coa semialdehyde dehydrogenase [EC:3.3.2.12 1.2.1.91]
ORF01333	K01534	719.73	769.1	Zn2+/Cd2+-exporting atpase [EC:7.2.2.12 7.2.2.21]
ORF00788	K00156	716.97	760.6	Pyruvate dehydrogenase (quinone) [EC:1.2.5.1]
ORF00461	K02168	711.63	779.5	Choline/glycine/proline betaine transport protein
ORF00396	K18890	709.87	741.9	ATP-binding cassette, subfamily B, multidrug efflux pump
ORF00807	K01668	700.7	733.4	Tyrosine phenol-lyase [EC:4.1.99.2]
ORF00692	K01682	676.2	918.3	Aconitate hydratase 2 / 2-methylisocitrate dehydratase [EC:4.2.1.3 4.2.1.99]
ORF01983	K01744	675.57	817.1	Aspartate ammonia-lyase [EC:4.3.1.1]
ORF00807	K01667	664.93	743.5	Tryptophanase [EC:4.1.99.1]
ORF00500	K18889	663	690.1	ATP-binding cassette, subfamily B, multidrug efflux pump
ORF00478	K00239	662.63	690.5	Succinate dehydrogenase / fumarate reductase, flavoprotein subunit [EC:1.3.5.1 1.3.5.4]
ORF03811	K00239	662.63	679	Succinate dehydrogenase / fumarate reductase, flavoprotein subunit [EC:1.3.5.1 1.3.5.4]
ORF00767	K01679	662.13	895.1	Fumarate hydratase, class II [EC:4.2.1.2]
ORF03324	K00281	658.67	1623.1	Glycine dehydrogenase [EC:1.4.4.2]
ORF02082	K07386	646.8	918.6	Putative endopeptidase [EC:3.4.24.-]
ORF02083	K07386	646.8	915	Putative endopeptidase [EC:3.4.24.-]
ORF01006	K03555	641.9	1030.9	DNA mismatch repair protein muts
ORF03384	K01952	637.07	840.4	Phosphoribosylformylglycinamidine synthase [EC:6.3.5.3]
ORF01603	K01278	634.37	648.8	Dipeptidyl-peptidase 4 [EC:3.4.14.5]
ORF01789	K01278	634.37	779.8	Dipeptidyl-peptidase 4 [EC:3.4.14.5]
ORF00278	K15738	633.27	758.5	ABC transport system ATP-binding/permease protein
ORF03104	K11537	631.43	683	MFS transporter, NHS family, xanthosine permease
ORF00551	K09698	631.33	660.2	Nondiscriminating glutamyl-trna synthetase [EC:6.1.1.24]
ORF00757	K01847	629.7	1060.6	Methylmalonyl-coa mutase [EC:5.4.99.2]
ORF03146	K07786	626.9	724.6	MFS transporter, DHA2 family, multidrug resistance protein
ORF00421	K03043	623.23	1676.8	DNA-directed RNA polymerase subunit beta [EC:2.7.7.6]
ORF01118	K05366	617.67	630.7	Penicillin-binding protein 1A [EC:2.4.1.129 3.4.16.4]
ORF01664	K00335	615.57	643.6	NADH-quinone oxidoreductase subunit F [EC:7.1.1.2]
ORF03205	K03654	611.93	678.4	ATP-dependent DNA helicase recq [EC:5.6.2.4]
ORF00598	K21573	611.57	879.4	Tonb-dependent starch-binding outer membrane protein susc
ORF01302	K21573	611.57	676.5	Tonb-dependent starch-binding outer membrane protein susc
ORF01306	K21573	611.57	691.9	Tonb-dependent starch-binding outer membrane protein susc
ORF01321	K21573	611.57	847.3	Tonb-dependent starch-binding outer membrane protein susc
ORF01569	K21573	611.57	767.4	Tonb-dependent starch-binding outer membrane protein susc
ORF02397	K21573	611.57	808.1	Tonb-dependent starch-binding outer membrane protein susc
ORF02540	K21573	611.57	660.3	Tonb-dependent starch-binding outer membrane protein susc
ORF02718	K21573	611.57	930.5	Tonb-dependent starch-binding outer membrane protein susc
ORF03394	K21573	611.57	806	Tonb-dependent starch-binding outer membrane protein susc
ORF03470	K21573	611.57	722.7	Tonb-dependent starch-binding outer membrane protein susc
ORF03738	K21573	611.57	759.1	Tonb-dependent starch-binding outer membrane protein susc
ORF03752	K21573	611.57	698.6	Tonb-dependent starch-binding outer membrane protein susc
ORF03754	K21573	611.57	746.3	Tonb-dependent starch-binding outer membrane protein susc
ORF03790	K01758	608.83	647.6	Cystathionine gamma-lyase [EC:4.4.1.1]
ORF02322	K01696	602.53	692.3	Tryptophan synthase beta chain [EC:4.2.1.20]
ORF00944	K01798	596.3	1044.1	Alr-murf fusion protein [EC:5.1.1.1 6.3.2.10]
ORF02441	K12257	580.07	841.3	Secd/secf fusion protein
ORF00063	K01873	577.6	1164.8	Valyl-trna synthetase [EC:6.1.1.9]
ORF02182	K01687	574	914	Dihydroxy-acid dehydratase [EC:4.2.1.9]
ORF01379	K02355	559.33	1083.8	Elongation factor G
ORF01035	K00381	558.97	828.4	Sulfite reductase (NADPH) hemoprotein beta-component [EC:1.8.1.2]
ORF01125	K11717	558.77	648.2	Cysteine desulfurase / selenocysteine lyase [EC:2.8.1.7 4.4.1.16]
ORF00071	K00666	558.33	622.7	Fatty-acyl-coa synthase [EC:6.2.1.-]
ORF01944	K02481	556.63	572.9	Two-component system, ntrc family, response regulator
ORF03724	K01886	554.37	901.7	Glutaminyl-trna synthetase [EC:6.1.1.18]
ORF02506	K03169	549.1	789	DNA topoisomerase III [EC:5.6.2.1]
ORF03529	K03169	549.1	862.1	DNA topoisomerase III [EC:5.6.2.1]
ORF00141	K06158	548.67	626.1	ATP-binding cassette, subfamily F, member 3
ORF02345	K00681	547.87	589.3	Gamma-glutamyltranspeptidase / glutathione hydrolase [EC:2.3.2.2 3.4.19.13]
ORF01887	K18122	546.37	569	4-hydroxybutyrate coa-transferase [EC:2.8.3.-]
ORF01201	K00773	541	615.7	Queuine trna-ribosyltransferase [EC:2.4.2.29]
ORF02581	K24110	538.93	642.3	3,4-dihydroxybenzoate---[aryl-carrier protein] ligase [EC:6.2.1.62]
ORF01030	K00956	538.33	653	Sulfate adenylyltransferase subunit 1 [EC:2.7.7.4]
ORF02008	K11927	537.4	636.4	ATP-dependent RNA helicase rhle [EC:3.6.4.13]
ORF01657	K00341	537.2	758.8	NADH-quinone oxidoreductase subunit L [EC:7.1.1.2]
ORF01232	K00278	534.67	655.6	L-aspartate oxidase [EC:1.4.3.16]
ORF01989	K05592	531.9	626.9	ATP-dependent RNA helicase dead [EC:3.6.4.13]
ORF01245	K03723	530.1	1258.8	Transcription-repair coupling factor (superfamily II helicase) [EC:3.6.4.-]
ORF01461	K10764	529.7	611.8	O-succinylhomoserine sulfhydrylase [EC:2.5.1.-]
ORF02229	K00248	528.47	569	Butyryl-coa dehydrogenase [EC:1.3.8.1]
ORF02581	K01907	527.3	600.9	Acetoacetyl-coa synthetase [EC:6.2.1.16]
ORF03000	K07516	527.17	530.4	3-hydroxyacyl-coa dehydrogenase [EC:1.1.1.35]
ORF03355	K00131	522.43	601.7	Glyceraldehyde-3-phosphate dehydrogenase (NADP+) [EC:1.2.1.9]
ORF01034	K00380	521.37	539.4	Sulfite reductase (NADPH) flavoprotein alpha-component [EC:1.8.1.2]
ORF02930	K00013	519.1	647.6	Histidinol dehydrogenase [EC:1.1.1.23]
ORF01389	K00864	515.33	793.4	Glycerol kinase [EC:2.7.1.30]
ORF00408	K13979	515.03	595	Alcohol dehydrogenase (NADP+) [EC:1.1.1.2]
ORF00038	K16692	513.47	699.9	Tyrosine-protein kinase Etk/Wzc [EC:2.7.10.3]
ORF02344	K11103	510.07	713.3	Aerobic C4-dicarboxylate transport protein
ORF02292	K00639	508.57	691.1	Glycine C-acetyltransferase [EC:2.3.1.29]
ORF03041	K02112	507.53	820.7	F-type H+/Na+-transporting atpase subunit beta [EC:7.1.2.2 7.2.2.1]
ORF02218	K11381	507.13	779.8	2-oxoisovalerate dehydrogenase E1 component [EC:1.2.4.4]
ORF03513	K11381	507.13	566.2	2-oxoisovalerate dehydrogenase E1 component [EC:1.2.4.4]
ORF01133	K05515	505.6	558.9	Penicillin-binding protein 2 [EC:3.4.16.4]
ORF01666	K00333	504.77	530.8	NADH-quinone oxidoreductase subunit D [EC:7.1.1.2]
ORF02474	K01956	503.67	560.8	Carbamoyl-phosphate synthase small subunit [EC:6.3.5.5]
ORF00214	K01400	503.43	585.5	Bacillolysin [EC:3.4.24.28]
ORF00285	K01903	501.93	549.1	Succinyl-coa synthetase beta subunit [EC:6.2.1.5]
ORF00539	K00819	500.33	786.1	Ornithine--oxo-acid transaminase [EC:2.6.1.13]
ORF00733	K00252	498.7	537	Glutaryl-coa dehydrogenase [EC:1.3.8.6]
ORF02715	K00252	498.7	636.9	Glutaryl-coa dehydrogenase [EC:1.3.8.6]
ORF01558	K00632	495.8	529.6	Acetyl-coa acyltransferase [EC:2.3.1.16]
ORF03001	K00632	495.8	511	Acetyl-coa acyltransferase [EC:2.3.1.16]
ORF02205	K03322	495.17	624.6	Manganese transport protein
ORF03809	K03319	494.2	671.3	Divalent anion:Na+ symporter, DASS family
ORF00124	K00162	492	545.1	Pyruvate dehydrogenase E1 component beta subunit [EC:1.2.4.1]
ORF03623	K00294	491.97	863.1	1-pyrroline-5-carboxylate dehydrogenase [EC:1.2.1.88]
ORF03790	K01760	490.07	529.1	Cysteine-S-conjugate beta-lyase [EC:4.4.1.13]
ORF00083	K01322	489.6	492	Prolyl oligopeptidase [EC:3.4.21.26]
ORF00758	K01322	489.6	846.6	Prolyl oligopeptidase [EC:3.4.21.26]
ORF01859	K01322	489.6	519.9	Prolyl oligopeptidase [EC:3.4.21.26]
ORF02212	K25137	487.2	492.5	23S rrna (guanine2445-N2)-methyltransferase [EC:2.1.1.173]
ORF01297	K01710	483.47	537.6	Dtdp-glucose 4,6-dehydratase [EC:4.2.1.46]
ORF00937	K12573	482.5	823.1	Ribonuclease R [EC:3.1.13.1]
ORF02419	K08325	480.13	544.8	NADP-dependent alcohol dehydrogenase [EC:1.1.-.-]
ORF00036	K02474	475.9	712	UDP-N-acetyl-D-glucosamine/UDP-N-acetyl-D-galactosamine dehydrogenase [EC:1.1.1.136 1.1.1.-]
ORF02329	K01657	475.9	490.5	Anthranilate synthase component I [EC:4.1.3.27]
ORF00661	K01870	475.2	1063.5	Isoleucyl-trna synthetase [EC:6.1.1.5]
ORF02911	K01703	474.23	603.8	3-isopropylmalate/(R)-2-methylmalate dehydratase large subunit [EC:4.2.1.33 4.2.1.35]
ORF02766	K00627	474.17	501.2	Pyruvate dehydrogenase E2 component (dihydrolipoamide acetyltransferase) [EC:2.3.1.12]
ORF01196	K01354	473.17	947.9	Oligopeptidase B [EC:3.4.21.83]
ORF02175	K01354	473.17	965	Oligopeptidase B [EC:3.4.21.83]
ORF01081	K00262	472.23	750.1	Glutamate dehydrogenase (NADP+) [EC:1.4.1.4]
ORF02708	K00812	471.67	534.3	Aspartate aminotransferase [EC:2.6.1.1]
ORF02627	K11928	471.37	696.4	Sodium/proline symporter
ORF02427	K13017	467.03	559.4	UDP-2-acetamido-2-deoxy-ribo-hexuluronate aminotransferase [EC:2.6.1.98]
ORF02912	K01649	465.9	526.6	2-isopropylmalate synthase [EC:2.3.3.13]
ORF00860	K03587	465.33	474.4	Cell division protein ftsi (penicillin-binding protein 3) [EC:3.4.16.4]
ORF03202	K00382	464.03	688.2	Dihydrolipoamide dehydrogenase [EC:1.8.1.4]
ORF03497	K00382	464.03	611.7	Dihydrolipoamide dehydrogenase [EC:1.8.1.4]
ORF03035	K01697	463.8	464.5	Cystathionine beta-synthase [EC:4.2.1.22]
ORF03746	K01697	463.8	526.2	Cystathionine beta-synthase [EC:4.2.1.22]
ORF00620	K03168	460.97	851.2	DNA topoisomerase I [EC:5.6.2.1]
ORF00455	K09458	460.73	556.3	3-oxoacyl-[acyl-carrier-protein] synthase II [EC:2.3.1.179]
ORF01166	K09458	460.73	544.1	3-oxoacyl-[acyl-carrier-protein] synthase II [EC:2.3.1.179]
ORF00165	K03782	458.23	1487.4	Catalase-peroxidase [EC:1.11.1.21]
ORF00786	K06168	454.9	594.1	Trna-2-methylthio-N6-dimethylallyladenosine synthase [EC:2.8.4.3]
ORF03154	K00658	453.8	568.8	2-oxoglutarate dehydrogenase E2 component (dihydrolipoamide succinyltransferase) [EC:2.3.1.61]
ORF02436	K03294	452.77	543.1	Basic amino acid/polyamine antiporter, APA family
ORF03307	K03294	452.77	527.9	Basic amino acid/polyamine antiporter, APA family
ORF00389	K03761	450.4	723	MFS transporter, MHS family, alpha-ketoglutarate permease
ORF02232	K02837	450.03	773.5	Peptide chain release factor 3
ORF03427	K21159	447.87	512	Epoxide hydrolase
ORF03428	K21159	447.87	506.3	Epoxide hydrolase
ORF03790	K01739	446.83	483.3	Cystathionine gamma-synthase [EC:2.5.1.48]
ORF03246	K14287	440.3	576.4	Methionine transaminase [EC:2.6.1.88]
ORF02045	K00836	439.43	494.1	Diaminobutyrate-2-oxoglutarate transaminase [EC:2.6.1.76]
ORF02468	K13043	437.13	520.8	N-succinyl-L-ornithine transcarbamylase [EC:2.1.3.11]
ORF03756	K01256	435.37	454.9	Aminopeptidase N [EC:3.4.11.2]
ORF02841	K00833	435.2	583.3	Adenosylmethionine---8-amino-7-oxononanoate aminotransferase [EC:2.6.1.62]
ORF02765	K00161	432.87	482.1	Pyruvate dehydrogenase E1 component alpha subunit [EC:1.2.4.1]
ORF02228	K01897	431.73	483.8	Long-chain acyl-coa synthetase [EC:6.2.1.3]
ORF03678	K01897	431.73	484.8	Long-chain acyl-coa synthetase [EC:6.2.1.3]
ORF03124	K02111	431.57	837.4	F-type H+/Na+-transporting atpase subunit alpha [EC:7.1.2.2 7.2.2.1]
ORF03266	K06959	428.93	1013.1	Protein Tex
ORF00552	K01962	427.73	506.3	Acetyl-coa carboxylase carboxyl transferase subunit alpha [EC:6.4.1.2 2.1.3.15]
ORF01950	K11383	427.73	586.6	Two-component system, ntrc family, sensor histidine kinase kinb [EC:2.7.13.3]
ORF00037	K02473	425.77	519.3	UDP-N-acetylglucosamine/UDP-N-acetylgalactosamine 4-epimerase [EC:5.1.3.7 5.1.3.-]
ORF03807	K11354	424.57	604.5	Two-component system, chemotaxis family, sensor kinase Cph1 [EC:2.7.13.3]
ORF03416	K06894	423.5	602.8	Alpha-2-macroglobulin
ORF02070	K08156	423.3	519.7	MFS transporter, DHA1 family, arabinose polymer utilization protein
ORF02415	K03688	422.73	485.6	Ubiquinone biosynthesis protein
ORF02970	K03918	422.73	677.9	L-lysine 6-transaminase [EC:2.6.1.36]
ORF00297	K00134	421.9	650.3	Glyceraldehyde 3-phosphate dehydrogenase (phosphorylating) [EC:1.2.1.12]
ORF00878	K03572	421.33	517.4	DNA mismatch repair protein mutl
ORF01797	K18707	416.13	548.8	Threonylcarbamoyladenosine trna methylthiotransferase mtab [EC:2.8.4.5]
ORF01032	K01738	415.83	428.4	Cysteine synthase [EC:2.5.1.47]
ORF02909	K00052	414.8	534.9	3-isopropylmalate dehydrogenase [EC:1.1.1.85]
ORF03163	K01255	414.23	435	Leucyl aminopeptidase [EC:3.4.11.1]
ORF00971	K00566	413.87	482.5	Trna-uridine 2-sulfurtransferase [EC:2.8.1.13]
ORF00656	K01745	412.3	498.9	Histidine ammonia-lyase [EC:4.3.1.3]
ORF01598	K01745	412.3	645	Histidine ammonia-lyase [EC:4.3.1.3]
ORF01470	K01883	412.07	542.1	Cysteinyl-trna synthetase [EC:6.1.1.16]
ORF01661	K00337	411.6	474	NADH-quinone oxidoreductase subunit H [EC:7.1.1.2]
ORF00012	K16363	410.4	748.9	UDP-3-O-[3-hydroxymyristoyl] N-acetylglucosamine deacetylase / 3-hydroxyacyl-[acyl-carrier-protein] dehydratase [EC:3.5.1.108 4.2.1.59]
ORF00941	K03495	408.93	969.6	Trna uridine 5-carboxymethylaminomethyl modification enzyme
ORF00861	K01928	408.87	599.2	UDP-N-acetylmuramoyl-L-alanyl-D-glutamate--2,6-diaminopimelate ligase [EC:6.3.2.13]
ORF02834	K13745	407.53	599.1	L-2,4-diaminobutyrate decarboxylase [EC:4.1.1.86]
ORF00021	K14441	406.93	611.4	Ribosomal protein S12 methylthiotransferase [EC:2.8.4.4]
ORF01822	K13049	405.9	539.2	Carboxypeptidase PM20D1 [EC:3.4.17.-]
ORF03390	K05349	405.77	744.6	Beta-glucosidase [EC:3.2.1.21]
ORF03534	K05349	405.77	746.1	Beta-glucosidase [EC:3.2.1.21]
ORF00511	K01869	405.2	1250.1	Leucyl-trna synthetase [EC:6.1.1.4]
ORF01936	K02335	401.53	693	DNA polymerase I [EC:2.7.7.7]
ORF00227	K18139	400.4	423.2	Outer membrane protein, multidrug efflux system
ORF01052	K18139	400.4	407.8	Outer membrane protein, multidrug efflux system
ORF01820	K18139	400.4	417.5	Outer membrane protein, multidrug efflux system
ORF02964	K18139	400.4	406.1	Outer membrane protein, multidrug efflux system
ORF02203	K03686	399.77	419	Molecular chaperone dnaj
ORF00737	K01491	399.37	426.6	Methylenetetrahydrofolate dehydrogenase (NADP+) / methenyltetrahydrofolate cyclohydrolase [EC:1.5.1.5 3.5.4.9]
ORF01093	K09014	399.13	794.7	Fe-S cluster assembly protein sufb
ORF02286	K01192	395.17	948.4	Beta-mannosidase [EC:3.2.1.25]
ORF00235	K00928	393.57	420.6	Aspartate kinase [EC:2.7.2.4]
ORF03066	K01661	392.57	492.3	Naphthoate synthase [EC:4.1.3.36]
ORF01554	K00074	390.03	425.6	3-hydroxybutyryl-coa dehydrogenase [EC:1.1.1.157]
ORF03370	K00074	390.03	454.2	3-hydroxybutyryl-coa dehydrogenase [EC:1.1.1.157]
ORF01907	K02558	387.47	423.2	UDP-N-acetylmuramate: L-alanyl-gamma-D-glutamyl-meso-diaminopimelate ligase [EC:6.3.2.45]
ORF01991	K03306	387.23	452.1	Inorganic phosphate transporter, pit family
ORF01777	K03655	383.1	728.2	ATP-dependent DNA helicase recg [EC:5.6.2.4]
ORF02401	K21575	377.97	883.2	Neopullulanase [EC:3.2.1.135]
ORF00402	K02346	377.37	491.2	DNA polymerase IV [EC:2.7.7.7]
ORF03281	K00036	376.37	648.1	Glucose-6-phosphate 1-dehydrogenase [EC:1.1.1.49 1.1.1.363]
ORF02832	K03897	376.3	621.2	Lysine N6-hydroxylase [EC:1.14.13.59]
ORF01174	K18785	376.03	492.2	Beta-1,4-mannooligosaccharide/beta-1,4-mannosyl-N-acetylglucosamine phosphorylase [EC:2.4.1.319 2.4.1.320]
ORF02857	K07077	375.67	952	Uncharacterized protein
ORF01072	K03316	375.37	446.5	Monovalent cation:H+ antiporter, CPA1 family
ORF00639	K00647	375.3	388.4	3-oxoacyl-[acyl-carrier-protein] synthase I [EC:2.3.1.41]
ORF02276	K01028	375.23	399	3-oxoacid coa-transferase subunit A [EC:2.8.3.5]
ORF03052	K01835	371.23	407.8	Phosphoglucomutase [EC:5.4.2.2]
ORF02308	K25133	371	383.3	Heme transport system permease protein
ORF01421	K12308	369.43	388.2	Beta-galactosidase [EC:3.2.1.23]
ORF00073	K01893	368.93	666.1	Asparaginyl-trna synthetase [EC:6.1.1.22]
ORF02199	K02836	367	512.3	Peptide chain release factor 2
ORF00027	K19422	366.8	480.3	Glycosyltransferase epsd [EC:2.4.-.-]
ORF00866	K01924	365.9	435.9	UDP-N-acetylmuramate--alanine ligase [EC:6.3.2.8]
ORF00264	K13421	365.67	604.6	Uridine monophosphate synthetase [EC:2.4.2.10 4.1.1.23]
ORF01429	K01647	364.47	441.2	Citrate synthase [EC:2.3.3.1]
ORF02334	K06970	364.43	444.5	23S rrna (adenine1618-N6)-methyltransferase [EC:2.1.1.181]
ORF00822	K02551	364.23	480.6	2-succinyl-5-enolpyruvyl-6-hydroxy-3-cyclohexene-1-carboxylate synthase [EC:2.2.1.9]
ORF01298	K00012	362.13	605.2	Udpglucose 6-dehydrogenase [EC:1.1.1.22]
ORF03691	K07456	361.33	514.8	DNA mismatch repair protein muts2
ORF00831	K08679	361.13	443.2	UDP-glucuronate 4-epimerase [EC:5.1.3.6]
ORF00296	K00850	361.07	413.9	6-phosphofructokinase 1 [EC:2.7.1.11]
ORF01548	K02613	360.03	409.4	Ring-1,2-phenylacetyl-coa epoxidase subunit paae
ORF00204	K14652	359.8	478.1	3,4-dihydroxy 2-butanone 4-phosphate synthase / GTP cyclohydrolase II [EC:4.1.99.12 3.5.4.25]
ORF01898	K18471	359.27	363.4	Methylglyoxal reductase [EC:1.1.1.-]
ORF00981	K11754	359	408.1	Dihydrofolate synthase / folylpolyglutamate synthase [EC:6.3.2.12 6.3.2.17]
ORF00863	K01925	358.93	470.5	UDP-N-acetylmuramoylalanine--D-glutamate ligase [EC:6.3.2.9]
ORF03796	K00970	358.9	376.9	Poly(A) polymerase [EC:2.7.7.19]
ORF00766	K01676	357.37	917.4	Fumarate hydratase, class I [EC:4.2.1.2]
ORF00435	K02358	357.1	774	Elongation factor Tu
ORF01292	K09691	356.4	448.1	Lipopolysaccharide transport system ATP-binding protein
ORF03805	K00024	356.27	377	Malate dehydrogenase [EC:1.1.1.37]
ORF02278	K01029	355.47	371.5	3-oxoacid coa-transferase subunit B [EC:2.8.3.5]
ORF01739	K03321	355.2	493.1	Sulfate permease, sulp family
ORF01708	K24163	353.63	575.1	Monovalent cation/hydrogen antiporter
ORF03404	K24163	353.63	557.9	Monovalent cation/hydrogen antiporter
ORF00815	K03702	352.87	1080.4	Excinuclease ABC subunit B
ORF03644	K03446	352.37	630.4	MFS transporter, DHA2 family, multidrug resistance protein
ORF02820	K10747	350.87	383.8	DNA ligase 1 [EC:6.5.1.1 6.5.1.6 6.5.1.7]
ORF02094	K02371	350.83	427.7	Enoyl-[acyl-carrier protein] reductase II [EC:1.3.1.9]
ORF00760	K02835	350.67	483.2	Peptide chain release factor 1
ORF03749	K05516	350.47	380	Curved DNA-binding protein
ORF02229	K00249	348.93	399	Acyl-coa dehydrogenase [EC:1.3.8.7]
ORF02902	K00249	348.93	387.2	Acyl-coa dehydrogenase [EC:1.3.8.7]
ORF03003	K00249	348.93	352.5	Acyl-coa dehydrogenase [EC:1.3.8.7]
ORF01982	K11066	348.7	366.3	N-acetylmuramoyl-L-alanine amidase [EC:3.5.1.28]
ORF01905	K06221	348.67	438.2	2,5-diketo-D-gluconate reductase A [EC:1.1.1.346]
ORF00651	K09516	347.9	396.2	All-trans-retinol 13,14-reductase [EC:1.3.99.23]
ORF02444	K08151	347.83	539.4	MFS transporter, DHA1 family, tetracycline resistance protein
ORF02583	K08151	347.83	461.1	MFS transporter, DHA1 family, tetracycline resistance protein
ORF02677	K04516	347.73	544	Chorismate mutase [EC:5.4.99.5]
ORF02606	K03701	345.57	846.3	Excinuclease ABC subunit A
ORF03009	K03701	345.57	1236.9	Excinuclease ABC subunit A
ORF03077	K03701	345.57	1359.4	Excinuclease ABC subunit A
ORF01869	K03657	344.77	698.8	ATP-dependent DNA helicase uvrd/pcra [EC:5.6.2.4]
ORF01153	K03502	342.1	480	DNA polymerase V
ORF00008	K01902	341.13	481.9	Succinyl-coa synthetase alpha subunit [EC:6.2.1.5]
ORF03448	K03307	339.5	349.3	Solute:Na+ symporter, SSS family
ORF01528	K01465	339.3	372.5	Dihydroorotase [EC:3.5.2.3]
ORF02934	K20534	339.2	432.3	Polyisoprenyl-phosphate glycosyltransferase [EC:2.4.-.-]
ORF01766	K00034	339	373.3	Glucose 1-dehydrogenase [EC:1.1.1.47]
ORF03253	K06942	337.27	389.8	Ribosome-binding atpase
ORF00489	K01876	336.4	857.1	Aspartyl-trna synthetase [EC:6.1.1.12]
ORF03170	K03802	335.6	1004.2	Cyanophycin synthetase [EC:6.3.2.29 6.3.2.30]
ORF03484	K25152	335.57	358.7	Gliding motility-associated transport system ATP-binding protein
ORF00613	K00806	334.9	360.1	Undecaprenyl diphosphate synthase [EC:2.5.1.31]
ORF03515	K02523	334.67	367	Octaprenyl-diphosphate synthase [EC:2.5.1.90]
ORF01763	K03333	334.5	368.3	Cholesterol oxidase [EC:1.1.3.6]
ORF03130	K03106	334.07	665.9	Signal recognition particle subunit SRP54 [EC:3.6.5.4]
ORF02494	K00384	332.6	442.8	Thioredoxin reductase (NADPH) [EC:1.8.1.9]
ORF00679	K01715	331	348.2	Enoyl-coa hydratase [EC:4.2.1.17]
ORF03531	K02071	331	483.6	D-methionine transport system ATP-binding protein
ORF02892	K01735	330.07	381.9	3-dehydroquinate synthase [EC:4.2.3.4]
ORF00950	K00364	328.8	648.8	GMP reductase [EC:1.7.1.7]
ORF01946	K01547	328.03	1135.5	Potassium-transporting atpase ATP-binding subunit [EC:7.2.2.6]
ORF02767	K09810	327.4	329.4	Lipoprotein-releasing system ATP-binding protein [EC:7.6.2.-]
ORF02381	K04518	325.43	338.8	Prephenate dehydratase [EC:4.2.1.51]
ORF02335	K04567	324.97	752.7	Lysyl-trna synthetase, class II [EC:6.1.1.6]
ORF02928	K01089	324.57	549.4	Imidazoleglycerol-phosphate dehydratase / histidinol-phosphatase [EC:4.2.1.19 3.1.3.15]
ORF01655	K00343	323.67	409.6	NADH-quinone oxidoreductase subunit N [EC:7.1.1.2]
ORF03655	K01929	323.63	438.2	UDP-N-acetylmuramoyl-tripeptide--D-alanyl-D-alanine ligase [EC:6.3.2.10]
ORF02925	K02500	323.6	433.3	Imidazole glycerol-phosphate synthase subunit hisf [EC:4.3.2.10]
ORF02372	K00058	322.57	333.1	D-3-phosphoglycerate dehydrogenase / 2-oxoglutarate reductase [EC:1.1.1.95 1.1.1.399]
ORF02698	K00058	322.57	326.2	D-3-phosphoglycerate dehydrogenase / 2-oxoglutarate reductase [EC:1.1.1.95 1.1.1.399]
ORF02849	K03281	322.3	458	Chloride channel protein, CIC family
ORF03256	K06207	322.03	935.9	GTP-binding protein
ORF01533	K13236	319.23	396.2	2,4-dienoyl-coa reductase [(3E)-enoyl-coa-producing], mitochondrial [EC:1.3.1.124]
ORF02326	K01609	318.33	325.7	Indole-3-glycerol phosphate synthase [EC:4.1.1.48]
ORF01157	K01880	317.23	609.3	Glycyl-trna synthetase [EC:6.1.1.14]
ORF01331	K16264	317.23	421.1	Cobalt-zinc-cadmium efflux system protein
ORF01301	K02519	316.17	975.8	Translation initiation factor IF-2
ORF00329	K19693	315.57	351.6	Arac family transcriptional regulator, chitin signaling transcriptional activator
ORF03360	K01712	314.3	1093.7	Urocanate hydratase [EC:4.2.1.49]
ORF00551	K01885	313.87	566.7	Glutamyl-trna synthetase [EC:6.1.1.17]
ORF03122	K03699	312.27	528.7	Magnesium and cobalt exporter, CNNM family
ORF00833	K03070	310.53	1058	Preprotein translocase subunit seca [EC:7.4.2.8]
ORF01779	K03305	309.63	485	Proton-dependent oligopeptide transporter, POT family
ORF01781	K03305	309.63	533.2	Proton-dependent oligopeptide transporter, POT family
ORF01782	K03305	309.63	495	Proton-dependent oligopeptide transporter, POT family
ORF00283	K24158	309.57	350.8	Thioredoxin-dependent peroxiredoxin [EC:1.11.1.24]
ORF02377	K07478	309.07	671.3	Putative atpase
ORF00725	K08264	308.77	339	Heterodisulfide reductase subunit D [EC:1.8.98.1]
ORF01018	K07552	308.7	371.5	MFS transporter, DHA1 family, multidrug resistance protein
ORF01872	K00941	306.67	354.6	Hydroxymethylpyrimidine/phosphomethylpyrimidine kinase [EC:2.7.1.49 2.7.4.7]
ORF03772	K01845	306.27	653.8	Glutamate-1-semialdehyde 2,1-aminomutase [EC:5.4.3.8]
ORF02130	K00962	304.97	991.2	Polyribonucleotide nucleotidyltransferase [EC:2.7.7.8]
ORF03796	K00974	302.07	328.1	Trna nucleotidyltransferase (CCA-adding enzyme) [EC:2.7.7.72 3.1.3.- 3.1.4.-]
ORF00474	K03215	302	486.6	23S rrna (uracil1939-C5)-methyltransferase [EC:2.1.1.190]
ORF01851	K03500	300.93	369.7	16S rrna (cytosine967-C5)-methyltransferase [EC:2.1.1.176]
ORF02360	K21900	297.43	326.4	Lysr family transcriptional regulator, transcriptional activator of the cysji operon
ORF00584	K00088	297.4	720.2	IMP dehydrogenase [EC:1.1.1.205]
ORF02374	K23997	297.3	454.2	ADP-dependent NAD(P)H-hydrate dehydratase / NAD(P)H-hydrate epimerase [EC:4.2.1.136 5.1.99.6]
ORF02195	K12267	296.27	569.6	Peptide methionine sulfoxide reductase msra/msrb [EC:1.8.4.11 1.8.4.12]
ORF00026	K15915	296.03	314	Undecaprenyl phosphate N,N'-diacetylbacillosamine 1-phosphate transferase [EC:2.7.8.36]
ORF01625	K06180	295.63	406.1	23S rrna pseudouridine1911/1915/1917 synthase [EC:5.4.99.23]
ORF02346	K15789	295.47	349.6	Threonine 3-dehydrogenase [EC:1.1.1.103]
ORF03387	K01756	295.37	539.2	Adenylosuccinate lyase [EC:4.3.2.2]
ORF02368	K00605	295.1	493.1	Aminomethyltransferase [EC:2.1.2.10]
ORF00681	K04763	294.57	316.9	Integrase/recombinase xerd
ORF00532	K13598	294.23	301.2	Two-component system, ntrc family, nitrogen regulation sensor histidine kinase ntry [EC:2.7.13.3]
ORF00625	K07003	292.17	353.4	Uncharacterized protein
ORF02929	K00817	291.7	340.7	Histidinol-phosphate aminotransferase [EC:2.6.1.9]
ORF02391	K03543	291.07	328.2	Membrane fusion protein, multidrug efflux system
ORF02573	K03543	291.07	344.7	Membrane fusion protein, multidrug efflux system
ORF03145	K03543	291.07	358.7	Membrane fusion protein, multidrug efflux system
ORF03645	K03543	291.07	395.8	Membrane fusion protein, multidrug efflux system
ORF03531	K02065	290.57	293.5	Phospholipid/cholesterol/gamma-HCH transport system ATP-binding protein
ORF01481	K00029	289.9	312.2	Malate dehydrogenase (oxaloacetate-decarboxylating)(NADP+) [EC:1.1.1.40]
ORF00050	K02003	289.77	341.8	Putative ABC transport system ATP-binding protein
ORF02767	K02003	289.77	298.3	Putative ABC transport system ATP-binding protein
ORF00194	K03110	289.7	463.8	Fused signal recognition particle receptor
ORF03161	K00700	289	854.8	1,4-alpha-glucan branching enzyme [EC:2.4.1.18]
ORF00772	K13038	288.37	527.3	Phosphopantothenoylcysteine decarboxylase / phosphopantothenate---cysteine ligase [EC:4.1.1.36 6.3.2.5]
ORF00014	K06885	287.53	384.3	Uncharacterized protein
ORF01357	K04771	286.9	328.4	Serine protease Do [EC:3.4.21.107]
ORF00612	K07277	286.77	415.5	Outer membrane protein insertion porin family
ORF02374	K17758	286.3	288.6	ADP-dependent NAD(P)H-hydrate dehydratase [EC:4.2.1.136]
ORF01553	K15866	286.27	300.2	2-(1,2-epoxy-1,2-dihydrophenyl)acetyl-coa isomerase [EC:5.3.3.18]
ORF01391	K02081	285.47	305.8	Deor family transcriptional regulator, aga operon transcriptional repressor
ORF01885	K00457	284.27	475.3	4-hydroxyphenylpyruvate dioxygenase [EC:1.13.11.27]
ORF00809	K14155	283.97	284	Cysteine-S-conjugate beta-lyase [EC:4.4.1.13]
ORF02033	K04487	283.97	427.7	Cysteine desulfurase [EC:2.8.1.7]
ORF01463	K00508	283.93	333.4	Linoleoyl-coa desaturase [EC:1.14.19.3]
ORF00530	K09812	283.87	299.6	Cell division transport system ATP-binding protein
ORF02819	K03724	283.7	667	ATP-dependent helicase Lhr and Lhr-like helicase [EC:3.6.4.-]
ORF02166	K00259	282.97	382.4	Alanine dehydrogenase [EC:1.4.1.1]
ORF03829	K00937	282.03	730.7	Polyphosphate kinase [EC:2.7.4.1]
ORF00269	K05540	281.33	452	Trna-dihydrouridine synthase B [EC:1.-.-.-]
ORF02558	K03405	280.5	284	Magnesium chelatase subunit I [EC:6.6.1.1]
ORF01391	K03436	279.53	281	Deor family transcriptional regulator, fructose operon transcriptional repressor
ORF03179	K01892	277.2	539.2	Histidyl-trna synthetase [EC:6.1.1.21]
ORF00838	K25026	276.63	299.8	Glucokinase [EC:2.7.1.2]
ORF03343	K09003	276.43	597	Uncharacterized protein
ORF02589	K00344	276.37	307.9	NADPH:quinone reductase [EC:1.6.5.5]
ORF01627	K02495	276.23	329.1	Oxygen-independent coproporphyrinogen III oxidase [EC:1.3.98.3]
ORF02438	K02495	276.23	453.1	Oxygen-independent coproporphyrinogen III oxidase [EC:1.3.98.3]
ORF01462	K00548	275.17	571.4	5-methyltetrahydrofolate--homocysteine methyltransferase [EC:2.1.1.13]
ORF01464	K00548	275.17	1433.3	5-methyltetrahydrofolate--homocysteine methyltransferase [EC:2.1.1.13]
ORF01388	K02440	274	359.6	Glycerol uptake facilitator protein
ORF00177	K15727	273	301.3	Membrane fusion protein, heavy metal efflux system
ORF00437	K15727	273	275.1	Membrane fusion protein, heavy metal efflux system
ORF01329	K15727	273	310.8	Membrane fusion protein, heavy metal efflux system
ORF01368	K15727	273	279.5	Membrane fusion protein, heavy metal efflux system
ORF02694	K01302	272.67	421	Carboxypeptidase Q [EC:3.4.17.-]
ORF02695	K01302	272.67	424	Carboxypeptidase Q [EC:3.4.17.-]
ORF02696	K01302	272.67	365.3	Carboxypeptidase Q [EC:3.4.17.-]
ORF03269	K01302	272.67	417.1	Carboxypeptidase Q [EC:3.4.17.-]
ORF01756	K00057	271.83	332.3	Glycerol-3-phosphate dehydrogenase (NAD(P)+) [EC:1.1.1.94]
ORF02282	K01444	271.63	432.4	N4-(beta-N-acetylglucosaminyl)-L-asparaginase [EC:3.5.1.26]
ORF03684	K01175	271.63	300.9	Esterase [EC:3.1.-.-]
ORF00202	K00604	271.43	321.5	Methionyl-trna formyltransferase [EC:2.1.2.9]
ORF01090	K09015	271.27	439.8	Fe-S cluster assembly protein sufd
ORF00789	K01586	270.53	421.3	Diaminopimelate decarboxylase [EC:4.1.1.20]
ORF01311	K00645	270.4	395.8	[acyl-carrier-protein] S-malonyltransferase [EC:2.3.1.39]
ORF02723	K00208	268.9	275.6	Enoyl-[acyl-carrier protein] reductase I [EC:1.3.1.9 1.3.1.10]
ORF00755	K14415	266.23	370.1	Trna-splicing ligase rtcb (3'-phosphate/5'-hydroxy nucleic acid ligase) [EC:6.5.1.8]
ORF02241	K02528	264.2	297.5	16S rrna (adenine1518-N6/adenine1519-N6)-dimethyltransferase [EC:2.1.1.182]
ORF02247	K06182	264.13	410.6	23S rrna pseudouridine2604 synthase [EC:5.4.99.21]
ORF02852	K00064	263.9	369.4	D-threo-aldose 1-dehydrogenase [EC:1.1.1.122]
ORF00831	K01784	263.8	267.3	UDP-glucose 4-epimerase [EC:5.1.3.2]
ORF02428	K01784	263.8	377	UDP-glucose 4-epimerase [EC:5.1.3.2]
ORF03670	K01589	263	385.9	5-(carboxyamino)imidazole ribonucleotide synthase [EC:6.3.4.18]
ORF00655	K00059	262.97	275.7	3-oxoacyl-[acyl-carrier protein] reductase [EC:1.1.1.100]
ORF00949	K00059	262.97	326.9	3-oxoacyl-[acyl-carrier protein] reductase [EC:1.1.1.100]
ORF01766	K00059	262.97	289.8	3-oxoacyl-[acyl-carrier protein] reductase [EC:1.1.1.100]
ORF03611	K08717	262.07	288.7	Urea transporter
ORF02522	K12063	262.03	290.1	Conjugal transfer ATP-binding protein trac
ORF02185	K01754	260.87	452.9	Threonine dehydratase [EC:4.3.1.19]
ORF02891	K06178	260.87	334.5	23S rrna pseudouridine2605 synthase [EC:5.4.99.22]
ORF00706	K21556	259.3	305.2	CRP/FNR family transcriptional regulator, polysaccharide utilization system transcription regulator
ORF03349	K05275	259.27	306.7	Pyridoxine 4-dehydrogenase [EC:1.1.1.65]
ORF03774	K01505	258.13	320.1	1-aminocyclopropane-1-carboxylate deaminase [EC:3.5.99.7]
ORF00001	K06861	257.93	473.8	Lipopolysaccharide export system ATP-binding protein [EC:7.5.2.5]
ORF00482	K21132	257.77	262.6	Alpha-mannan endo-1,2-alpha-mannanase / glycoprotein endo-alpha-1,2-mannosidase [EC:3.2.1.198 3.2.1.130]
ORF00746	K07588	257.07	436.8	Gtpase [EC:3.6.5.-]
ORF01272	K19294	256.4	415.6	Alginate O-acetyltransferase complex protein algi
ORF02745	K19294	256.4	527.8	Alginate O-acetyltransferase complex protein algi
ORF02180	K00796	256.3	323.5	Dihydropteroate synthase [EC:2.5.1.15]
ORF02029	K16653	256.2	554.8	Decaprenylphospho-beta-D-ribofuranose 2-oxidase [EC:1.1.98.3]
ORF00149	K06188	255.27	343.9	Aquaporin Z
ORF00289	K00054	254.97	565.3	Hydroxymethylglutaryl-coa reductase [EC:1.1.1.88]
ORF02351	K03183	254.37	285.7	Demethylmenaquinone methyltransferase / 2-methoxy-6-polyprenyl-1,4-benzoquinol methylase [EC:2.1.1.163 2.1.1.201]
ORF02403	K16211	253.8	603.8	Maltose/moltooligosaccharide transporter
ORF01772	K01714	253.53	290.7	4-hydroxy-tetrahydrodipicolinate synthase [EC:4.3.3.7]
ORF02684	K01783	252.87	319.1	Ribulose-phosphate 3-epimerase [EC:5.1.3.1]
ORF03605	K01262	252.33	402.4	Xaa-Pro aminopeptidase [EC:3.4.11.9]
ORF00168	K01176	252.27	256.3	Alpha-amylase [EC:3.2.1.1]
ORF00403	K01176	252.27	255	Alpha-amylase [EC:3.2.1.1]
ORF00633	K01990	251.97	292.5	ABC-2 type transport system ATP-binding protein
ORF02197	K01990	251.97	275.1	ABC-2 type transport system ATP-binding protein
ORF03484	K01990	251.97	263.9	ABC-2 type transport system ATP-binding protein
ORF01173	K08218	251.27	325.3	MFS transporter, PAT family, beta-lactamase induction signal transducer ampg
ORF02081	K11936	250.67	361.3	Poly-beta-1,6-N-acetyl-D-glucosamine synthase [EC:2.4.1.-]
ORF03123	K02115	250.07	341.8	F-type H+-transporting atpase subunit gamma
ORF02926	K01814	249.27	290.1	Phosphoribosylformimino-5-aminoimidazole carboxamide ribotide isomerase [EC:5.3.1.16]
ORF00135	K07263	248.73	351.4	Zinc protease [EC:3.4.24.-]
ORF00571	K07263	248.73	495.1	Zinc protease [EC:3.4.24.-]
ORF00630	K07263	248.73	285.9	Zinc protease [EC:3.4.24.-]
ORF01867	K07263	248.73	285.3	Zinc protease [EC:3.4.24.-]
ORF01868	K07263	248.73	397.2	Zinc protease [EC:3.4.24.-]
ORF01943	K07263	248.73	260.4	Zinc protease [EC:3.4.24.-]
ORF00236	K00872	248.37	271.2	Homoserine kinase [EC:2.7.1.39]
ORF00225	K03585	247.4	301.7	Membrane fusion protein, multidrug efflux system
ORF01050	K03585	247.4	271	Membrane fusion protein, multidrug efflux system
ORF01818	K03585	247.4	300	Membrane fusion protein, multidrug efflux system
ORF02103	K03585	247.4	294.2	Membrane fusion protein, multidrug efflux system
ORF02966	K03585	247.4	275	Membrane fusion protein, multidrug efflux system
ORF01949	K07646	247.3	455.2	Two-component system, ompr family, sensor histidine kinase kdpd [EC:2.7.13.3]
ORF01518	K01207	246.73	452.7	Beta-N-acetylhexosaminidase [EC:3.2.1.52]
ORF01883	K01555	245.93	711.4	Fumarylacetoacetase [EC:3.7.1.2]
ORF00677	K04761	245.73	299.4	Lysr family transcriptional regulator, hydrogen peroxide-inducible genes activator
ORF00812	K21430	245.67	333.1	Aldose sugar dehydrogenase [EC:1.1.5.-]
ORF01033	K02303	245.1	309.3	Uroporphyrin-III C-methyltransferase [EC:2.1.1.107]
ORF00982	K12340	244.17	283.9	Outer membrane protein
ORF03199	K12340	244.17	293.1	Outer membrane protein
ORF03646	K12340	244.17	245.4	Outer membrane protein
ORF01517	K00754	243.87	308.1	L-malate glycosyltransferase [EC:2.4.1.-]
ORF00161	K03977	243.8	587.9	Gtpase
ORF02473	K00609	243.63	376.2	Aspartate carbamoyltransferase catalytic subunit [EC:2.1.3.2]
ORF01117	K08997	243.6	569.5	Serine/tyrosine/threonine adenylyltransferase [EC:2.7.7.-]
ORF01875	K06200	243.3	708.9	Carbon starvation protein
ORF02328	K01658	242.63	278.4	Anthranilate synthase component II [EC:4.1.3.27]
ORF03755	K01641	242.47	351.5	Hydroxymethylglutaryl-coa synthase [EC:2.3.3.10]
ORF00608	K00067	242.03	354.1	Dtdp-4-dehydrorhamnose reductase [EC:1.1.1.133]
ORF00495	K03442	241.17	326	Small conductance mechanosensitive channel
ORF00749	K01417	240.4	683	Extracellular elastinolytic metalloproteinase [EC:3.4.24.-]
ORF00275	K03885	239.73	422.4	NADH:ubiquinone reductase (H+-translocating) [EC:7.1.1.2]
ORF02851	K03885	239.73	424.4	NADH:ubiquinone reductase (H+-translocating) [EC:7.1.1.2]
ORF01295	K00973	239.17	512.3	Glucose-1-phosphate thymidylyltransferase [EC:2.7.7.24]
ORF01978	K01066	238.97	286.6	Acetyl esterase [EC:3.1.1.-]
ORF00044	K22124	238.13	249.1	Gliotoxin/aspirochlorine biosynthesis thioredoxin reductase [EC:1.8.1.-]
ORF02946	K14696	237.7	249.4	Solute carrier family 30 (zinc transporter), member 9
ORF01596	K03703	237.53	630.3	Excinuclease ABC subunit C
ORF00882	K02483	237.2	250.9	Two-component system, ompr family, response regulator
ORF01365	K02483	237.2	240.3	Two-component system, ompr family, response regulator
ORF02309	K02013	236.83	255.5	Iron complex transport system ATP-binding protein [EC:7.2.2.-]
ORF03421	K03814	236.8	313.1	Monofunctional glycosyltransferase [EC:2.4.1.129]
ORF00110	K05795	236.37	259.7	Tellurium resistance protein terd
ORF01742	K05795	236.37	273.7	Tellurium resistance protein terd
ORF02061	K02480	236.3	265	Two-component system, narl family, sensor kinase [EC:2.7.13.3]
ORF02064	K02480	236.3	264.7	Two-component system, narl family, sensor kinase [EC:2.7.13.3]
ORF03562	K02480	236.3	247.4	Two-component system, narl family, sensor kinase [EC:2.7.13.3]
ORF00061	K00852	234.93	247.3	Ribokinase [EC:2.7.1.15]
ORF00961	K02478	234.83	238	Two-component system, lyttr family, sensor kinase [EC:2.7.13.3]
ORF02675	K02343	234.57	439.8	DNA polymerase III subunit gamma/tau [EC:2.7.7.7]
ORF00617	K02851	234.03	293.6	UDP-glcnac:undecaprenyl-phosphate/decaprenyl-phosphate glcnac-1-phosphate transferase [EC:2.7.8.33 2.7.8.35]
ORF02720	K01201	233.27	516.6	Glucosylceramidase [EC:3.2.1.45]
ORF02722	K01201	233.27	555.7	Glucosylceramidase [EC:3.2.1.45]
ORF03844	K06978	233.17	414.2	Uncharacterized protein
ORF02307	K25132	232.33	296.8	Heme transport system substrate-binding protein
ORF02927	K02501	232.27	259.5	Imidazole glycerol-phosphate synthase subunit hish [EC:4.3.2.10]
ORF00279	K16044	232.07	373.3	Scyllo-inositol 2-dehydrogenase (NADP+) [EC:1.1.1.371]
ORF03238	K07124	229.87	262.7	Uncharacterized protein
ORF01077	K08715	227.63	354.3	Inward rectifier potassium channel
ORF00679	K01692	227.43	257.6	Enoyl-coa hydratase [EC:4.2.1.17]
ORF00462	K01468	227	464.5	Imidazolonepropionase [EC:3.5.2.7]
ORF02445	K00675	226.97	266.6	N-hydroxyarylamine O-acetyltransferase [EC:2.3.1.118]
ORF02186	K19701	226.87	256.2	Aminopeptidase ywad [EC:3.4.11.6 3.4.11.10]
ORF02921	K19701	226.87	230.9	Aminopeptidase ywad [EC:3.4.11.6 3.4.11.10]
ORF02922	K19701	226.87	235.4	Aminopeptidase ywad [EC:3.4.11.6 3.4.11.10]
ORF01714	K03784	226.4	293.2	Purine-nucleoside phosphorylase [EC:2.4.2.1]
ORF01261	K00648	226.13	320.2	3-oxoacyl-[acyl-carrier-protein] synthase III [EC:2.3.1.180]
ORF02349	K00648	226.13	236.5	3-oxoacyl-[acyl-carrier-protein] synthase III [EC:2.3.1.180]
ORF03566	K00648	226.13	254.6	3-oxoacyl-[acyl-carrier-protein] synthase III [EC:2.3.1.180]
ORF03633	K00648	226.13	408.7	3-oxoacyl-[acyl-carrier-protein] synthase III [EC:2.3.1.180]
ORF01293	K09690	225.67	244.1	Lipopolysaccharide transport system permease protein
ORF00017	K01142	225.6	319.7	Exodeoxyribonuclease III [EC:3.1.11.2]
ORF02873	K01142	225.6	306.3	Exodeoxyribonuclease III [EC:3.1.11.2]
ORF03677	K01597	225.6	293.2	Diphosphomevalonate decarboxylase [EC:4.1.1.33]
ORF01159	K06175	225.3	318.5	Trna pseudouridine65 synthase [EC:5.4.99.26]
ORF00949	K11049	223.87	241	Cylg protein
ORF00915	K12410	223	280.9	NAD-dependent deacetylase [EC:2.3.1.286]
ORF02320	K03801	222.77	313.1	Lipoyl(octanoyl) transferase [EC:2.3.1.181]
ORF01228	K00133	221.67	450.3	Aspartate-semialdehyde dehydrogenase [EC:1.2.1.11]
ORF03642	K05908	220.67	489.1	Thiosulfate dehydrogenase (quinone) [EC:1.8.5.2]
ORF02469	K00930	220.63	265.6	Acetylglutamate kinase [EC:2.7.2.8]
ORF02080	K03742	219.97	443.4	Nicotinamide-nucleotide amidase [EC:3.5.1.42]
ORF00397	K06173	219.9	248.1	Trna pseudouridine38-40 synthase [EC:5.4.99.12]
ORF00047	K02005	219.67	229.6	Hlyd family secretion protein
ORF01364	K09760	219.67	423.4	DNA recombination protein rmuc
ORF03198	K02005	219.67	224.9	Hlyd family secretion protein
ORF03465	K19572	219.6	443.8	Adenosine deaminase CECR1 [EC:3.5.4.4]
ORF03638	K11748	218.77	220.4	Glutathione-regulated potassium-efflux system ancillary protein kefg
ORF03135	K06217	217.63	447.3	Phosphate starvation-inducible protein phoh and related proteins
ORF02924	K11755	216.7	292.1	Phosphoribosyl-AMP cyclohydrolase / phosphoribosyl-ATP pyrophosphohydrolase [EC:3.5.4.19 3.6.1.31]
ORF03745	K09808	215.63	282.2	Lipoprotein-releasing system permease protein
ORF03728	K03841	215.43	497.5	Fructose-1,6-bisphosphatase I [EC:3.1.3.11]
ORF01231	K00767	215.03	396.3	Nicotinate-nucleotide pyrophosphorylase (carboxylating) [EC:2.4.2.19]
ORF01412	K03076	214.53	482	Preprotein translocase subunit secy
ORF00700	K03147	214.43	1077.6	Phosphomethylpyrimidine synthase [EC:4.1.99.17]
ORF03715	K03218	214.43	280.9	23S rrna (guanosine2251-2'-O)-methyltransferase [EC:2.1.1.185]
ORF03185	K12945	214	339.9	GDP-mannose pyrophosphatase nudk [EC:3.6.1.-]
ORF01520	K01497	213.63	275.7	GTP cyclohydrolase II [EC:3.5.4.25]
ORF02093	K03771	213.63	226.7	Peptidyl-prolyl cis-trans isomerase sura [EC:5.2.1.8]
ORF02294	K25151	213.53	237.8	Gliding motility-associated transport system permease protein
ORF02295	K25151	213.53	234.1	Gliding motility-associated transport system permease protein
ORF02821	K07577	209.97	387.7	Putative mrna 3-end processing factor
ORF01020	K07705	209.87	215.7	Two-component system, lyttr family, response regulator lytt
ORF03317	K07705	209.87	216.9	Two-component system, lyttr family, response regulator lytt
ORF03482	K07705	209.87	213.6	Two-component system, lyttr family, response regulator lytt
ORF01861	K01270	208.57	659.4	Dipeptidase D [EC:3.4.13.-]
ORF00219	K08174	207.37	316.6	MFS transporter, FHS family, glucose/mannose:H+ symporter
ORF02717	K08174	207.37	251	MFS transporter, FHS family, glucose/mannose:H+ symporter
ORF03517	K15537	207.23	248.2	Alkylglycerol monooxygenase [EC:1.14.16.5]
ORF02992	K03437	207	207	RNA methyltransferase, trmh family
ORF02486	K10778	204.57	284.1	Arac family transcriptional regulator, regulatory protein of adaptative response / methylated-DNA-[protein]-cysteine methyltransferase [EC:2.1.1.63]
ORF03846	K10778	204.57	380.6	Arac family transcriptional regulator, regulatory protein of adaptative response / methylated-DNA-[protein]-cysteine methyltransferase [EC:2.1.1.63]
ORF02265	K07316	204.5	314.6	Adenine-specific DNA-methyltransferase [EC:2.1.1.72]
ORF00237	K01733	204.2	282.4	Threonine synthase [EC:4.2.3.1]
ORF01020	K02477	203.2	223.6	Two-component system, lyttr family, response regulator
ORF03317	K02477	203.2	219.8	Two-component system, lyttr family, response regulator
ORF03482	K02477	203.2	221	Two-component system, lyttr family, response regulator
ORF01240	K08225	203	236.6	MFS transporter, ENTS family, enterobactin (siderophore) exporter
ORF03727	K02549	202.97	204.3	O-succinylbenzoate synthase [EC:4.2.1.113]
ORF02918	K00433	202.93	411.4	Non-heme chloroperoxidase [EC:1.11.1.10]
ORF00930	K06287	202.6	209.4	Nucleoside triphosphate pyrophosphatase [EC:3.6.1.-]
ORF02191	K01872	202.07	1129.5	Alanyl-trna synthetase [EC:6.1.1.7]
ORF02245	K03177	201.97	307	Trna pseudouridine55 synthase [EC:5.4.99.25]
ORF00460	K01479	201.13	341.7	Formiminoglutamase [EC:3.5.3.8]
ORF03064	K02548	201.03	292.3	1,4-dihydroxy-2-naphthoate polyprenyltransferase [EC:2.5.1.74]
ORF00914	K05521	200.97	312.9	ADP-ribosyl-[dinitrogen reductase] hydrolase [EC:3.2.2.24]
ORF00528	K06881	199.93	335.9	Bifunctional oligoribonuclease and PAP phosphatase nrna [EC:3.1.3.7 3.1.13.3]
ORF01202	K11720	199.8	209.8	Lipopolysaccharide export system permease protein
ORF00179	K15725	199.53	253.9	Outer membrane protein, heavy metal efflux system
ORF00438	K15725	199.53	207.7	Outer membrane protein, heavy metal efflux system
ORF01328	K15725	199.53	213.3	Outer membrane protein, heavy metal efflux system
ORF01367	K15725	199.53	206.5	Outer membrane protein, heavy metal efflux system
ORF00022	K01790	198.2	277.4	Dtdp-4-dehydrorhamnose 3,5-epimerase [EC:5.1.3.13]
ORF03398	K15519	198	288.5	Deoxyadenosine/deoxycytidine kinase [EC:2.7.1.76 2.7.1.74]
ORF00011	K00677	197.9	346.5	UDP-N-acetylglucosamine acyltransferase [EC:2.3.1.129]
ORF01871	K03707	197.63	241.3	Thiaminase (transcriptional activator tena) [EC:3.5.99.2]
ORF01760	K00116	197.27	772.2	Malate dehydrogenase (quinone) [EC:1.1.5.4]
ORF03096	K00318	197.27	400.1	Proline dehydrogenase [EC:1.5.5.2]
ORF00156	K01637	196.47	715.3	Isocitrate lyase [EC:4.1.3.1]
ORF03159	K00975	196.33	524	Glucose-1-phosphate adenylyltransferase [EC:2.7.7.27]
ORF02691	K03767	195.73	249.4	Peptidyl-prolyl cis-trans isomerase A (cyclophilin A) [EC:5.2.1.8]
ORF03656	K13444	195.57	206.9	Formylglycine-generating enzyme [EC:1.8.3.7]
ORF02263	K01053	195.53	254	Gluconolactonase [EC:3.1.1.17]
ORF01675	K11752	194.97	356.7	Diaminohydroxyphosphoribosylaminopyrimidine deaminase / 5-amino-6-(5-phosphoribosylamino)uracil reductase [EC:3.5.4.26 1.1.1.193]
ORF01466	K00297	194.9	285.8	Methylenetetrahydrofolate reductase (NADH) [EC:1.5.1.54]
ORF02407	K11175	194.37	252.6	Phosphoribosylglycinamide formyltransferase 1 [EC:2.1.2.2]
ORF02396	K01874	194	753.4	Methionyl-trna synthetase [EC:6.1.1.10]
ORF03031	K01627	194	393.6	2-dehydro-3-deoxyphosphooctonate aldolase (KDO 8-P synthase) [EC:2.5.1.55]
ORF01562	K07017	193.9	234.7	Uncharacterized protein
ORF02481	K07017	193.9	271.3	Uncharacterized protein
ORF01745	K05791	193.87	262.2	Tellurium resistance protein terz
ORF01559	K02617	193.6	297.4	Phenylacetic acid degradation protein
ORF01070	K03665	193.23	537	Gtpase
ORF03847	K01480	190.73	232.5	Agmatinase [EC:3.5.3.11]
ORF01136	K13694	190.7	200.9	Murein DD-endopeptidase / murein LD-carboxypeptidase [EC:3.4.-.- 3.4.17.13]
ORF02940	K13694	190.7	193.2	Murein DD-endopeptidase / murein LD-carboxypeptidase [EC:3.4.-.- 3.4.17.13]
ORF01039	K01011	190.67	287.6	Thiosulfate/3-mercaptopyruvate sulfurtransferase [EC:2.8.1.1 2.8.1.2]
ORF03532	K02072	190.2	347.5	D-methionine transport system permease protein
ORF00916	K23518	190.07	269.7	O-acetyl-ADP-ribose deacetylase [EC:3.1.1.106]
ORF00230	K00942	189.77	237.1	Guanylate kinase [EC:2.7.4.8]
ORF03257	K05520	189.77	272.7	Protease I [EC:3.5.1.124]
ORF00862	K01000	189.03	390.6	Phospho-N-acetylmuramoyl-pentapeptide-transferase [EC:2.7.8.13]
ORF02582	K15657	188.87	195.7	External thioesterase TEII
ORF02012	K00939	188.6	190.6	Adenylate kinase [EC:2.7.4.3]
ORF02181	K00826	188.6	214.2	Branched-chain amino acid aminotransferase [EC:2.6.1.42]
ORF02689	K00826	188.6	362.6	Branched-chain amino acid aminotransferase [EC:2.6.1.42]
ORF03519	K07568	187.73	480.4	S-adenosylmethionine:trna ribosyltransferase-isomerase [EC:2.4.99.17]
ORF01441	K07387	187.13	320.8	Metalloprotease [EC:3.4.24.-]
ORF01222	K00992	186.57	200.1	N-acetyl-alpha-D-muramate 1-phosphate uridylyltransferase [EC:2.7.7.99]
ORF01677	K00014	186.4	217.4	Shikimate dehydrogenase [EC:1.1.1.25]
ORF01164	K07305	186.13	209.1	Peptide-methionine (R)-S-oxide reductase [EC:1.8.4.12]
ORF02195	K07305	186.13	199.5	Peptide-methionine (R)-S-oxide reductase [EC:1.8.4.12]
ORF01025	K01258	185.47	471	Tripeptide aminopeptidase [EC:3.4.11.4]
ORF00753	K02839	185.43	284.3	Peptide chain release factor
ORF02897	K00764	185.03	621.6	Amidophosphoribosyltransferase [EC:2.4.2.14]
ORF02309	K07225	184.57	186.2	Putative hemin transport protein
ORF02311	K07225	184.57	498.6	Putative hemin transport protein
ORF00938	K01808	184.27	229.3	Ribose 5-phosphate isomerase B [EC:5.3.1.6]
ORF00196	K04773	183.6	345.2	Protease IV [EC:3.4.21.-]
ORF02656	K03750	182.97	309.1	Molybdopterin molybdotransferase [EC:2.10.1.1]
ORF02644	K07223	182.93	404.6	Porphyrinogen peroxidase [EC:1.11.1.-]
ORF00245	K01736	182.83	576.8	Chorismate synthase [EC:4.2.3.5]
ORF01808	K00820	182.57	872.1	Glutamine---fructose-6-phosphate transaminase (isomerizing) [EC:2.6.1.16]
ORF02984	K07091	182.53	329.1	Lipopolysaccharide export system permease protein
ORF00514	K16698	182.37	320	Teichuronic acid biosynthesis glycosyltransferase tuag [EC:2.4.-.-]
ORF01314	K03786	182.33	197	3-dehydroquinate dehydratase II [EC:4.2.1.10]
ORF00228	K00791	181.8	299.3	Trna dimethylallyltransferase [EC:2.5.1.75]
ORF01309	K22136	181.77	490.5	Bacillithiol synthase
ORF02691	K03768	180.97	229.9	Peptidyl-prolyl cis-trans isomerase B (cyclophilin B) [EC:5.2.1.8]
ORF00496	K16652	180.77	213.1	Decaprenylphospho-beta-D-erythro-pentofuranosid-2-ulose 2-reductase [EC:1.1.1.333]
ORF02030	K16652	180.77	240	Decaprenylphospho-beta-D-erythro-pentofuranosid-2-ulose 2-reductase [EC:1.1.1.333]
ORF02157	K04517	180	270	Prephenate dehydrogenase [EC:1.3.1.12]
ORF03614	K03189	179.53	402.2	Urease accessory protein
ORF00210	K01726	179.5	223.1	Gamma-carbonic anhydrase [EC:4.2.1.-]
ORF02287	K24180	179.13	184.2	Malate permease and related proteins
ORF03282	K00033	178.4	689.5	6-phosphogluconate dehydrogenase [EC:1.1.1.44 1.1.1.343]
ORF00096	K01286	178.27	218.8	D-alanyl-D-alanine carboxypeptidase [EC:3.4.16.4]
ORF02362	K01286	178.27	196	D-alanyl-D-alanine carboxypeptidase [EC:3.4.16.4]
ORF02660	K01286	178.27	180	D-alanyl-D-alanine carboxypeptidase [EC:3.4.16.4]
ORF03478	K01286	178.27	182	D-alanyl-D-alanine carboxypeptidase [EC:3.4.16.4]
ORF00770	K03631	178.03	513.2	DNA repair protein recn (Recombination protein N)
ORF01358	K07146	177.97	351.7	UPF0176 protein
ORF00170	K00790	177.23	504.2	UDP-N-acetylglucosamine 1-carboxyvinyltransferase [EC:2.5.1.7]
ORF02484	K00567	176.93	194	Methylated-DNA-[protein]-cysteine S-methyltransferase [EC:2.1.1.63]
ORF02486	K00567	176.93	191	Methylated-DNA-[protein]-cysteine S-methyltransferase [EC:2.1.1.63]
ORF03686	K16053	176.93	430.9	Miniconductance mechanosensitive channel
ORF02734	K03921	176.83	439.3	Acyl-[acyl-carrier-protein] desaturase [EC:1.14.19.2 1.14.19.11 1.14.19.26]
ORF02584	K21064	175.4	184.4	5-amino-6-(5-phospho-D-ribitylamino)uracil phosphatase [EC:3.1.3.104]
ORF00519	K20742	175.03	238.1	Gamma-D-glutamyl-L-lysine dipeptidyl-peptidase [EC:3.4.14.13]
ORF00728	K03770	174.9	315.4	Peptidyl-prolyl cis-trans isomerase D [EC:5.2.1.8]
ORF00009	K02536	174.73	248.3	UDP-3-O-[3-hydroxymyristoyl] glucosamine N-acyltransferase [EC:2.3.1.191]
ORF00013	K02536	174.73	435.6	UDP-3-O-[3-hydroxymyristoyl] glucosamine N-acyltransferase [EC:2.3.1.191]
ORF02406	K01933	174.53	523.7	Phosphoribosylformylglycinamidine cyclo-ligase [EC:6.3.3.1]
ORF00735	K01810	174.47	910.9	Glucose-6-phosphate isomerase [EC:5.3.1.9]
ORF02665	K08224	174.2	409.4	MFS transporter, YNFM family, putative membrane transport protein
ORF02826	K08224	174.2	181.3	MFS transporter, YNFM family, putative membrane transport protein
ORF03542	K03650	174.03	520.2	Trna modification gtpase [EC:3.6.-.-]
ORF00218	K01194	173.6	532.4	Alpha,alpha-trehalase [EC:3.2.1.28]
ORF00374	K19225	173.57	220.6	Rhomboid protease glup [EC:3.4.21.105]
ORF00187	K03820	173.47	282.4	Apolipoprotein N-acyltransferase [EC:2.3.1.269]
ORF00399	K03783	173.4	379.3	Purine-nucleoside phosphorylase [EC:2.4.2.1]
ORF00697	K03149	172.9	445	Thiazole synthase [EC:2.8.1.10]
ORF03594	K01153	172.87	689.8	Type I restriction enzyme, R subunit [EC:3.1.21.3]
ORF01028	K00390	172.33	282.2	Phosphoadenosine phosphosulfate reductase [EC:1.8.4.8 1.8.4.10]
ORF01476	K02429	171.5	482.6	MFS transporter, FHS family, L-fucose permease
ORF02129	K02429	171.5	478.3	MFS transporter, FHS family, L-fucose permease
ORF02471	K01755	171.23	416.2	Argininosuccinate lyase [EC:4.3.2.1]
ORF01833	K00615	171.13	210.7	Transketolase [EC:2.2.1.1]
ORF01835	K00615	171.13	258.5	Transketolase [EC:2.2.1.1]
ORF01605	K03546	171.07	413	DNA repair protein sbcc/Rad50
ORF03620	K01429	170.87	198.4	Urease subunit beta [EC:3.5.1.5]
ORF02466	K00145	170.6	367.9	N-acetyl-gamma-glutamyl-phosphate reductase [EC:1.2.1.38]
ORF00744	K23010	169.47	216.5	Metalloendopeptidase OMA1, mitochondrial [EC:3.4.24.-]
ORF01160	K00254	169.33	461.4	Dihydroorotate dehydrogenase [EC:1.3.5.2]
ORF01945	K01546	168.97	808.8	Potassium-transporting atpase potassium-binding subunit
ORF01827	K00556	167.87	247.3	Trna (guanosine-2'-O-)-methyltransferase [EC:2.1.1.34]
ORF01199	K00721	167.83	320.8	Dolichol-phosphate mannosyltransferase [EC:2.4.1.83]
ORF03206	K06041	167.8	449	Arabinose-5-phosphate isomerase [EC:5.3.1.13]
ORF02840	K01012	167.7	519.9	Biotin synthase [EC:2.8.1.6]
ORF01213	K03628	167.53	712.1	Transcription termination factor Rho
ORF01029	K00957	166.77	511	Sulfate adenylyltransferase subunit 2 [EC:2.7.7.4]
ORF00650	K19200	166.33	183.9	Isopenicillin-N N-acyltransferase like protein
ORF00953	K06937	166.3	512.9	7,8-dihydro-6-hydroxymethylpterin dimethyltransferase [EC:2.1.1.-]
ORF03015	K17837	166.13	179.4	Metallo-beta-lactamase class B [EC:3.5.2.6]
ORF01143	K11991	166.03	194.4	Trna(adenine34) deaminase [EC:3.5.4.33]
ORF00463	K03551	165	556	Holliday junction DNA helicase ruvb [EC:5.6.2.4]
ORF02742	K03595	164.57	370.3	Gtpase
ORF03634	K03284	164.4	188.8	Magnesium transporter
ORF01524	K22719	163.8	258.8	Murein hydrolase activator
ORF00698	K00788	163.43	184.4	Thiamine-phosphate pyrophosphorylase [EC:2.5.1.3]
ORF01873	K00788	163.43	203.4	Thiamine-phosphate pyrophosphorylase [EC:2.5.1.3]
ORF00929	K03270	163.33	199.8	3-deoxy-D-manno-octulosonate 8-phosphate phosphatase (KDO 8-P phosphatase) [EC:3.1.3.45]
ORF02226	K22391	163.33	196.2	GTP cyclohydrolase I [EC:3.5.4.16]
ORF00696	K03150	163.1	512	2-iminoacetate synthase [EC:4.1.99.19]
ORF02898	K01923	162.73	215.8	Phosphoribosylaminoimidazole-succinocarboxamide synthase [EC:6.3.2.6]
ORF03621	K01430	162.4	196.3	Urease subunit gamma [EC:3.5.1.5]
ORF02184	K00053	162.27	441.6	Ketol-acid reductoisomerase [EC:1.1.1.86]
ORF00483	K00748	162.03	489	Lipid-A-disaccharide synthase [EC:2.4.1.182]
ORF00123	K03549	161.73	535.9	KUP system potassium uptake protein
ORF00503	K01463	161.47	272.2	N-acetylglucosamine malate deacetylase 1 [EC:3.5.1.-]
ORF00139	K02014	161.3	170.2	Iron complex outermembrane recepter protein
ORF00217	K02014	161.3	234.5	Iron complex outermembrane recepter protein
ORF00280	K02014	161.3	303.3	Iron complex outermembrane recepter protein
ORF00690	K02014	161.3	202.8	Iron complex outermembrane recepter protein
ORF00762	K02014	161.3	298.2	Iron complex outermembrane recepter protein
ORF00810	K02014	161.3	283.4	Iron complex outermembrane recepter protein
ORF00834	K02014	161.3	283.4	Iron complex outermembrane recepter protein
ORF00836	K02014	161.3	238.6	Iron complex outermembrane recepter protein
ORF01036	K02014	161.3	209.2	Iron complex outermembrane recepter protein
ORF01230	K02014	161.3	189.8	Iron complex outermembrane recepter protein
ORF01382	K02014	161.3	283.6	Iron complex outermembrane recepter protein
ORF01870	K02014	161.3	220.3	Iron complex outermembrane recepter protein
ORF01889	K02014	161.3	227.6	Iron complex outermembrane recepter protein
ORF02305	K02014	161.3	199.2	Iron complex outermembrane recepter protein
ORF02393	K02014	161.3	237.4	Iron complex outermembrane recepter protein
ORF02431	K02014	161.3	195.3	Iron complex outermembrane recepter protein
ORF02479	K02014	161.3	302.8	Iron complex outermembrane recepter protein
ORF02608	K02014	161.3	229.2	Iron complex outermembrane recepter protein
ORF02835	K02014	161.3	219.2	Iron complex outermembrane recepter protein
ORF02923	K02014	161.3	222.8	Iron complex outermembrane recepter protein
ORF02950	K02014	161.3	201.8	Iron complex outermembrane recepter protein
ORF03008	K02014	161.3	216.9	Iron complex outermembrane recepter protein
ORF03610	K02014	161.3	167.5	Iron complex outermembrane recepter protein
ORF03824	K02014	161.3	216.7	Iron complex outermembrane recepter protein
ORF00084	K20483	161.27	579.5	Lantibiotic biosynthesis protein
ORF00085	K20483	161.27	183.8	Lantibiotic biosynthesis protein
ORF03078	K20483	161.27	211.4	Lantibiotic biosynthesis protein
ORF03079	K20483	161.27	526.6	Lantibiotic biosynthesis protein
ORF03128	K02108	160.3	272.2	F-type H+-transporting atpase subunit a
ORF03526	K01303	159.8	190.3	Acylaminoacyl-peptidase [EC:3.4.19.1]
ORF03830	K01524	158.9	203.4	Exopolyphosphatase / guanosine-5'-triphosphate,3'-diphosphate pyrophosphatase [EC:3.6.1.11 3.6.1.40]
ORF01585	K03544	158.5	531	ATP-dependent Clp protease ATP-binding subunit clpx
ORF03587	K00699	158.1	201.6	Glucuronosyltransferase [EC:2.4.1.17]
ORF01091	K09013	157.97	418.1	Fe-S cluster assembly ATP-binding protein
ORF01583	K03624	157.33	188	Transcription elongation factor grea
ORF02090	K03575	157.33	376.3	A/G-specific adenine glycosylase [EC:3.2.2.31]
ORF00954	K03787	157.3	305	5'/3'-nucleotidase [EC:3.1.3.5 3.1.3.6]
ORF00777	K22132	157.07	318.8	Trna threonylcarbamoyladenosine dehydratase
ORF00987	K03564	156.97	196.6	Thioredoxin-dependent peroxiredoxin [EC:1.11.1.24]
ORF03848	K01838	156.83	185.6	Beta-phosphoglucomutase [EC:5.4.2.6]
ORF01551	K02611	156.23	313.8	Ring-1,2-phenylacetyl-coa epoxidase subunit paac [EC:1.14.13.149]
ORF00216	K01069	156.2	179	Hydroxyacylglutathione hydrolase [EC:3.1.2.6]
ORF00792	K01069	156.2	178.7	Hydroxyacylglutathione hydrolase [EC:3.1.2.6]
ORF00996	K06374	156.03	198.6	Spore maturation protein B
ORF01038	K01640	155.3	242.3	Hydroxymethylglutaryl-coa lyase [EC:4.1.3.4]
ORF03201	K00243	155.2	331.5	Uncharacterized protein
ORF02266	K01156	154.83	291.2	Type III restriction enzyme [EC:3.1.21.5]
ORF01057	K07391	154.67	722.6	Magnesium chelatase family protein
ORF02519	K00558	154.3	211	DNA (cytosine-5)-methyltransferase 1 [EC:2.1.1.37]
ORF02207	K01881	153.67	460.6	Prolyl-trna synthetase [EC:6.1.1.15]
ORF01665	K00334	152.37	236.2	NADH-quinone oxidoreductase subunit E [EC:7.1.1.2]
ORF01608	K03775	152.2	165.7	FKBP-type peptidyl-prolyl cis-trans isomerase slyd [EC:5.2.1.8]
ORF02295	K25153	151.8	314.4	Gliding motility-associatede transport system auxiliary component
ORF00898	K00684	151.67	300.2	Leucyl/phenylalanyl-trna---protein transferase [EC:2.3.2.6]
ORF02916	K01868	151.67	851.1	Threonyl-trna synthetase [EC:6.1.1.3]
ORF01037	K24866	151.63	173.9	Precorrin-2 dehydrogenase [EC:1.3.1.76]
ORF00814	K02172	150.73	194.3	Bla regulator protein blar1
ORF03221	K02172	150.73	163.2	Bla regulator protein blar1
ORF01552	K02612	150.57	227.5	Ring-1,2-phenylacetyl-coa epoxidase subunit paad
ORF02011	K03979	150.53	467.4	Gtpase [EC:3.6.5.-]
ORF00456	K03685	150.43	178.3	Ribonuclease III [EC:3.1.26.3]
ORF02151	K00845	150.13	270.6	Glucokinase [EC:2.7.1.2]
ORF00805	K06169	150.1	241.4	Trna 2-(methylsulfanyl)-N6-isopentenyladenosine37 hydroxylase [EC:1.14.99.69]
ORF03136	K22205	150.1	234.5	S-adenosyl-L-methionine hydrolase (adenosine-forming) [EC:3.13.1.8]
ORF00406	K18954	149.8	177.5	Arac family transcriptional regulator, transcriptional activator of poba
ORF01017	K18954	149.8	214.8	Arac family transcriptional regulator, transcriptional activator of poba
ORF01976	K18954	149.8	198.8	Arac family transcriptional regulator, transcriptional activator of poba
ORF02389	K18954	149.8	164.2	Arac family transcriptional regulator, transcriptional activator of poba
ORF02502	K18954	149.8	222.8	Arac family transcriptional regulator, transcriptional activator of poba
ORF02658	K18954	149.8	187	Arac family transcriptional regulator, transcriptional activator of poba
ORF03249	K18954	149.8	207.4	Arac family transcriptional regulator, transcriptional activator of poba
ORF03274	K18954	149.8	196.6	Arac family transcriptional regulator, transcriptional activator of poba
ORF03350	K18954	149.8	219.1	Arac family transcriptional regulator, transcriptional activator of poba
ORF03376	K18954	149.8	199.3	Arac family transcriptional regulator, transcriptional activator of poba
ORF03545	K18954	149.8	189.9	Arac family transcriptional regulator, transcriptional activator of poba
ORF03550	K18954	149.8	183.4	Arac family transcriptional regulator, transcriptional activator of poba
ORF03551	K18954	149.8	184.1	Arac family transcriptional regulator, transcriptional activator of poba
ORF03603	K18954	149.8	208	Arac family transcriptional regulator, transcriptional activator of poba
ORF03609	K18954	149.8	181.6	Arac family transcriptional regulator, transcriptional activator of poba
ORF03768	K18954	149.8	229.3	Arac family transcriptional regulator, transcriptional activator of poba
ORF03819	K18954	149.8	178.1	Arac family transcriptional regulator, transcriptional activator of poba
ORF00996	K06373	149.53	234	Spore maturation protein A
ORF03100	K06902	149.2	439.1	MFS transporter, UMF1 family
ORF01660	K00338	148.8	171.6	NADH-quinone oxidoreductase subunit I [EC:7.1.1.2]
ORF02409	K01945	148.7	557.5	Phosphoribosylamine---glycine ligase [EC:6.3.4.13]
ORF00271	K03718	148.2	182.4	Lrp/asnc family transcriptional regulator, regulator for asna, asnc and gida
ORF01831	K03718	148.2	161.2	Lrp/asnc family transcriptional regulator, regulator for asna, asnc and gida
ORF02408	K00602	148.2	705.6	Phosphoribosylaminoimidazolecarboxamide formyltransferase / IMP cyclohydrolase [EC:2.1.2.3 3.5.4.10]
ORF00493	K01971	148.13	179.7	Bifunctional non-homologous end joining protein ligd [EC:6.5.1.1]
ORF00494	K01971	148.13	546.1	Bifunctional non-homologous end joining protein ligd [EC:6.5.1.1]
ORF02790	K01971	148.13	749.5	Bifunctional non-homologous end joining protein ligd [EC:6.5.1.1]
ORF02274	K22390	147.6	178.7	Acid phosphatase type 7
ORF01279	K16870	147.5	160.6	N-acetylglucosaminyl-diphospho-decaprenol L-rhamnosyltransferase [EC:2.4.1.289]
ORF01283	K16870	147.5	150.5	N-acetylglucosaminyl-diphospho-decaprenol L-rhamnosyltransferase [EC:2.4.1.289]
ORF01865	K16870	147.5	229.2	N-acetylglucosaminyl-diphospho-decaprenol L-rhamnosyltransferase [EC:2.4.1.289]
ORF03151	K16870	147.5	170	N-acetylglucosaminyl-diphospho-decaprenol L-rhamnosyltransferase [EC:2.4.1.289]
ORF02818	K01834	147.3	295.5	2,3-bisphosphoglycerate-dependent phosphoglycerate mutase [EC:5.4.2.11]
ORF01390	K00111	147.2	562.2	Glycerol-3-phosphate dehydrogenase [EC:1.1.5.3]
ORF03425	K20968	146.93	298.9	Arac family transcriptional regulator, exoenzyme S synthesis regulatory protein exsa
ORF01929	K08307	146.27	180	Membrane-bound lytic murein transglycosylase D [EC:4.2.2.-]
ORF02027	K03640	145.5	159.7	Peptidoglycan-associated lipoprotein
ORF02267	K02945	145.17	538.2	Small subunit ribosomal protein S1
ORF00490	K01939	145.13	484.5	Adenylosuccinate synthase [EC:6.3.4.4]
ORF00917	K01939	145.13	179.3	Adenylosuccinate synthase [EC:6.3.4.4]
ORF02016	K01939	145.13	610.7	Adenylosuccinate synthase [EC:6.3.4.4]
ORF00361	K04077	145.03	878.6	Chaperonin groel
ORF02639	K00575	144.67	257.7	Chemotaxis protein methyltransferase cher [EC:2.1.1.80]
ORF01126	K01599	144.57	459.5	Uroporphyrinogen decarboxylase [EC:4.1.1.37]
ORF02119	K06167	143.87	321.4	Phosphoribosyl 1,2-cyclic phosphate phosphodiesterase [EC:3.1.4.55]
ORF00477	K00240	143.73	209.4	Succinate dehydrogenase / fumarate reductase, iron-sulfur subunit [EC:1.3.5.1 1.3.5.4]
ORF03287	K00240	143.73	200.5	Succinate dehydrogenase / fumarate reductase, iron-sulfur subunit [EC:1.3.5.1 1.3.5.4]
ORF03812	K00240	143.73	180.7	Succinate dehydrogenase / fumarate reductase, iron-sulfur subunit [EC:1.3.5.1 1.3.5.4]
ORF02936	K00674	143.33	282.6	2,3,4,5-tetrahydropyridine-2,6-dicarboxylate N-succinyltransferase [EC:2.3.1.117]
ORF02155	K03320	142.77	413.2	Ammonium transporter, Amt family
ORF03120	K00876	142.73	266.5	Uridine kinase [EC:2.7.1.48]
ORF01733	K18962	142.67	214.1	T4 RNA ligase 2 [EC:6.5.1.3]
ORF00482	K15538	142.53	473	Glycoprotein endo-alpha-1,2-mannosidase [EC:3.2.1.130]
ORF03160	K00703	142.37	457.1	Starch synthase [EC:2.4.1.21]
ORF00544	K21001	142.33	162.1	Polysaccharide biosynthesis protein pslh
ORF00547	K21001	142.33	171.9	Polysaccharide biosynthesis protein pslh
ORF02842	K03449	141.87	381.3	MFS transporter, CP family, cyanate transporter
ORF00912	K07313	141.53	172	Serine/threonine protein phosphatase 1 [EC:3.1.3.16]
ORF03767	K01485	141.1	239.9	Cytosine/creatinine deaminase [EC:3.5.4.1 3.5.4.21]
ORF03770	K01485	141.1	227.7	Cytosine/creatinine deaminase [EC:3.5.4.1 3.5.4.21]
ORF00869	K03531	140.83	453.4	Cell division protein ftsz
ORF02896	K01126	140.7	177.2	Glycerophosphoryl diester phosphodiesterase [EC:3.1.4.46]
ORF02679	K00940	140.67	179.9	Nucleoside-diphosphate kinase [EC:2.7.4.6]
ORF00913	K07559	140.63	256.9	Putative RNA 2'-phosphotransferase [EC:2.7.1.-]
ORF01395	K02886	140.63	325.3	Large subunit ribosomal protein L2
ORF01409	K02988	140.57	242.1	Small subunit ribosomal protein S5
ORF02657	K03639	140.5	384.1	GTP 3',8-cyclase [EC:4.1.99.22]
ORF03217	K00616	140.4	183.6	Transaldolase [EC:2.2.1.2]
ORF02931	K00765	140.1	240.7	ATP phosphoribosyltransferase [EC:2.4.2.17]
ORF01490	K02217	139.73	218.3	Ferritin [EC:1.16.3.2]
ORF03254	K02217	139.73	189.2	Ferritin [EC:1.16.3.2]
ORF00593	K00800	139.63	409.5	3-phosphoshikimate 1-carboxyvinyltransferase [EC:2.5.1.19]
ORF01016	K00946	139.63	337.9	Thiamine-monophosphate kinase [EC:2.7.4.16]
ORF00175	K11939	139.2	352.9	Inner membrane transporter rhta
ORF00157	K01638	139.13	827.5	Malate synthase [EC:2.3.3.9]
ORF01549	K02609	138.9	524.2	Ring-1,2-phenylacetyl-coa epoxidase subunit paaa [EC:1.14.13.149]
ORF00126	K19005	138.67	182.9	Lipoteichoic acid synthase [EC:2.7.8.20]
ORF01102	K19005	138.67	184.2	Lipoteichoic acid synthase [EC:2.7.8.20]
ORF01214	K00215	137.9	157.1	4-hydroxy-tetrahydrodipicolinate reductase [EC:1.17.1.8]
ORF02022	K00215	137.9	227	4-hydroxy-tetrahydrodipicolinate reductase [EC:1.17.1.8]
ORF01614	K03455	137.87	554	Monovalent cation:H+ antiporter-2, CPA2 family
ORF02162	K03455	137.87	152	Monovalent cation:H+ antiporter-2, CPA2 family
ORF03568	K03455	137.87	248.8	Monovalent cation:H+ antiporter-2, CPA2 family
ORF03668	K03455	137.87	144.1	Monovalent cation:H+ antiporter-2, CPA2 family
ORF01705	K01265	137.23	232.6	Methionyl aminopeptidase [EC:3.4.11.18]
ORF02736	K01265	137.23	308	Methionyl aminopeptidase [EC:3.4.11.18]
ORF03219	K00661	135.9	289.1	Maltose O-acetyltransferase [EC:2.3.1.79]
ORF02019	K03496	135.37	315.7	Chromosome partitioning protein
ORF03048	K00979	135.23	305.6	3-deoxy-manno-octulosonate cytidylyltransferase (CMP-KDO synthetase) [EC:2.7.7.38]
ORF02546	K07459	135.2	310.2	Putative ATP-dependent endonuclease of the OLD family
ORF00865	K02563	135.1	426.2	UDP-N-acetylglucosamine--N-acetylmuramyl-(pentapeptide) pyrophosphoryl-undecaprenol N-acetylglucosamine transferase [EC:2.4.1.227]
ORF02384	K25307	134.8	156.1	Low molecular weight protein-tyrosine phosphatase [EC:3.1.3.48]
ORF00307	K00809	134.73	223.2	Deoxyhypusine synthase [EC:2.5.1.46]
ORF02322	K01817	134.63	262.9	Phosphoribosylanthranilate isomerase [EC:5.3.1.24]
ORF02325	K01817	134.63	207.8	Phosphoribosylanthranilate isomerase [EC:5.3.1.24]
ORF00988	K10773	134.2	228.9	Endonuclease III [EC:4.2.99.18]
ORF01753	K07118	134.13	235.8	Uncharacterized protein
ORF00604	K01114	134.1	518	Phospholipase C [EC:3.1.4.3]
ORF02910	K01704	133.27	244.8	3-isopropylmalate/(R)-2-methylmalate dehydratase small subunit [EC:4.2.1.33 4.2.1.35]
ORF03042	K11753	133.2	372.1	Riboflavin kinase / FMN adenylyltransferase [EC:2.7.1.26 2.7.7.2]
ORF01801	K00891	133.17	156.2	Shikimate kinase [EC:2.7.1.71]
ORF01224	K07102	133	172.7	N-acetylmuramate 1-kinase [EC:2.7.1.221]
ORF00355	K03300	132.87	620.2	Citrate-Mg2+:H+ or citrate-Ca2+:H+ symporter, citmhs family
ORF00185	K00286	132.2	239.4	Pyrroline-5-carboxylate reductase [EC:1.5.1.2]
ORF02338	K00425	132.07	487	Cytochrome bd ubiquinol oxidase subunit I [EC:7.1.1.7]
ORF02383	K02313	131.97	522.2	Chromosomal replication initiator protein
ORF00564	K02967	131.87	353.6	Small subunit ribosomal protein S2
ORF01805	K01918	131.77	341.4	Pantoate--beta-alanine ligase [EC:6.3.2.1]
ORF00667	K01867	130.97	363.9	Tryptophanyl-trna synthetase [EC:6.1.1.2]
ORF02343	K07029	130.87	178.8	Diacylglycerol kinase (ATP) [EC:2.7.1.107]
ORF03373	K01890	130.63	631.2	Phenylalanyl-trna synthetase beta chain [EC:6.1.1.20]
ORF02028	K14136	130.57	333.7	Decaprenyl-phosphate phosphoribosyltransferase [EC:2.4.2.45]
ORF00956	K03797	130.03	304.3	Carboxyl-terminal processing protease [EC:3.4.21.102]
ORF02602	K03797	130.03	140.3	Carboxyl-terminal processing protease [EC:3.4.21.102]
ORF02699	K00831	130.03	450.3	Phosphoserine aminotransferase [EC:2.6.1.52]
ORF00311	K15034	129.77	136.4	Ribosome-associated protein
ORF00705	K00606	129.7	456.1	3-methyl-2-oxobutanoate hydroxymethyltransferase [EC:2.1.2.11]
ORF00343	K03470	129.6	256.3	Ribonuclease HII [EC:3.1.26.4]
ORF02068	K03644	129.6	471.5	Lipoyl synthase [EC:2.8.1.8]
ORF00531	K15460	129.53	234.4	Trna1val (adenine37-N6)-methyltransferase [EC:2.1.1.223]
ORF03080	K20484	129.23	221.6	Lantibiotic biosynthesis protein
ORF01901	K03923	129.17	269.9	NADPH dehydrogenase (quinone) [EC:1.6.5.10]
ORF01962	K02687	128.2	256.4	Ribosomal protein L11 methyltransferase [EC:2.1.1.-]
ORF03346	K11065	127.27	270	Thioredoxin-dependent peroxiredoxin [EC:1.11.1.24]
ORF03356	K11065	127.27	270	Thioredoxin-dependent peroxiredoxin [EC:1.11.1.24]
ORF02595	K09012	127.13	164	Deor family transcriptional regulator, suf operon transcriptional repressor
ORF03769	K06867	127	144.3	Uncharacterized protein
ORF00127	K17103	126.33	175.3	CDP-diacylglycerol---serine O-phosphatidyltransferase [EC:2.7.8.8]
ORF01044	K06878	126.1	142.5	Trna-binding protein
ORF00658	K01912	125.8	300.5	Phenylacetate-coa ligase [EC:6.2.1.30]
ORF01547	K01912	125.8	359.7	Phenylacetate-coa ligase [EC:6.2.1.30]
ORF02225	K10716	125.53	150.5	Voltage-gated potassium channel
ORF01874	K00878	125.13	365.5	Hydroxyethylthiazole kinase [EC:2.7.1.50]
ORF01669	K00330	125.07	155.6	NADH-quinone oxidoreductase subunit A [EC:7.1.1.2]
ORF00336	K01887	124.43	573.5	Arginyl-trna synthetase [EC:6.1.1.19]
ORF02216	K03719	124.27	154.7	Lrp/asnc family transcriptional regulator, leucine-responsive regulatory protein
ORF02472	K03719	124.27	147.2	Lrp/asnc family transcriptional regulator, leucine-responsive regulatory protein
ORF03191	K03719	124.27	172	Lrp/asnc family transcriptional regulator, leucine-responsive regulatory protein
ORF03538	K03719	124.27	154.3	Lrp/asnc family transcriptional regulator, leucine-responsive regulatory protein
ORF00516	K02527	123.7	301.9	3-deoxy-D-manno-octulosonic-acid transferase [EC:2.4.99.12 2.4.99.13 2.4.99.14 2.4.99.15]
ORF01904	K03827	123.3	202	Putative acetyltransferase [EC:2.3.1.-]
ORF02465	K01940	123.03	379.2	Argininosuccinate synthase [EC:6.3.4.5]
ORF01659	K00339	122.97	160.2	NADH-quinone oxidoreductase subunit J [EC:7.1.1.2]
ORF00666	K03748	122.2	316.5	Sana protein
ORF02994	K03748	122.2	249.1	Sana protein
ORF00344	K03217	122.17	206.4	Yidc/Oxa1 family membrane protein insertase
ORF03685	K03474	121.77	318.6	Pyridoxine 5-phosphate synthase [EC:2.6.99.2]
ORF03265	K09952	121.5	565.8	CRISPR-associated endonuclease Csn1 [EC:3.1.-.-]
ORF03045	K17290	121.43	194.3	Oxidoreductase [EC:1.1.1.-]
ORF00944	K01775	121.1	365.2	Alanine racemase [EC:5.1.1.1]
ORF02839	K01935	121	173.6	Dethiobiotin synthetase [EC:6.3.3.3]
ORF02429	K00598	120.9	233.8	Trans-aconitate 2-methyltransferase [EC:2.1.1.144]
ORF03014	K03709	120.83	218.1	Dtxr family transcriptional regulator, Mn-dependent transcriptional regulator
ORF00858	K03438	120.6	369.5	16S rrna (cytosine1402-N4)-methyltransferase [EC:2.1.1.199]
ORF02488	K22479	120.53	140.9	N-acetyltransferase
ORF01439	K00969	120.43	226.3	Nicotinate-nucleotide adenylyltransferase [EC:2.7.7.18]
ORF01606	K03547	119.9	229.7	DNA repair protein sbcd/Mre11
ORF02628	K13075	119.6	137.9	N-acyl homoserine lactone hydrolase [EC:3.1.1.81]
ORF03320	K22721	119.3	127.9	Inositol phosphorylceramide mannosyltransferase catalytic subunit [EC:2.4.1.370]
ORF00199	K03286	119.23	128.5	Ompa-ompf porin, OOP family
ORF01444	K03286	119.23	135.5	Ompa-ompf porin, OOP family
ORF02027	K03286	119.23	169	Ompa-ompf porin, OOP family
ORF02775	K03286	119.23	127.9	Ompa-ompf porin, OOP family
ORF03280	K01057	119.17	244.3	6-phosphogluconolactonase [EC:3.1.1.31]
ORF03834	K03593	118.2	406.3	ATP-binding protein involved in chromosome partitioning
ORF02023	K03100	117.67	194.8	Signal peptidase I [EC:3.4.21.89]
ORF01313	K01610	117.6	757.7	Phosphoenolpyruvate carboxykinase (ATP) [EC:4.1.1.49]
ORF03418	K03629	117.57	351.7	DNA replication and repair protein recf
ORF00208	K15255	116.73	311.7	ATP-dependent DNA helicase PIF1 [EC:5.6.2.3]
ORF00231	K03517	116.67	400.1	Quinolinate synthase [EC:2.5.1.72]
ORF02430	K00980	116.6	152.1	Glycerol-3-phosphate cytidylyltransferase [EC:2.7.7.39]
ORF01415	K02952	116.57	185.2	Small subunit ribosomal protein S13
ORF00523	K04075	115.7	233.5	Trna(Ile)-lysidine synthase [EC:6.3.4.19]
ORF00274	K00554	115.47	350.9	Trna (guanine37-N1)-methyltransferase [EC:2.1.1.228]
ORF00113	K03530	115.2	119.8	DNA-binding protein HU-beta
ORF02394	K07229	115.03	141.4	Ferric-chelate reductase (NADPH) [EC:1.16.1.9]
ORF00939	K00927	114.63	584	Phosphoglycerate kinase [EC:2.7.2.3]
ORF02288	K04066	114.6	742.5	Primosomal protein N' (replication factor Y) (superfamily II helicase) [EC:3.6.4.-]
ORF01236	K03469	114.57	171.3	Ribonuclease HI [EC:3.1.26.4]
ORF02607	K01083	114.5	343.7	3-phytase [EC:3.1.3.8]
ORF00104	K00355	113.87	196.1	NAD(P)H dehydrogenase (quinone) [EC:1.6.5.2]
ORF02592	K11811	113.5	124.8	Arsenical resistance protein arsh
ORF01392	K02906	113.4	318.5	Large subunit ribosomal protein L3
ORF03665	K01588	113.17	268.9	5-(carboxyamino)imidazole ribonucleotide mutase [EC:5.4.99.18]
ORF00672	K07025	113.1	120.7	Putative hydrolase of the HAD superfamily
ORF00868	K03590	112.83	466.4	Cell division protein ftsa
ORF01378	K02992	112.53	203	Small subunit ribosomal protein S7
ORF03591	K03427	112.47	452.6	Type I restriction enzyme M protein [EC:2.1.1.72]
ORF03184	K07071	112.3	338.7	Uncharacterized protein
ORF03501	K07071	112.3	321.6	Uncharacterized protein
ORF01906	K00459	112.23	312.4	Nitronate monooxygenase [EC:1.13.12.16]
ORF02094	K00459	112.23	281.7	Nitronate monooxygenase [EC:1.13.12.16]
ORF03583	K00459	112.23	171.3	Nitronate monooxygenase [EC:1.13.12.16]
ORF00791	K06915	112.07	629.9	DNA double-strand break repair helicase hera and related atpase
ORF00520	K00588	111.73	215.6	Caffeoyl-coa O-methyltransferase [EC:2.1.1.104]
ORF00453	K19784	111.33	211	Chromate reductase, NAD(P)H dehydrogenase (quinone)
ORF01843	K19784	111.33	121.6	Chromate reductase, NAD(P)H dehydrogenase (quinone)
ORF02405	K19784	111.33	120.1	Chromate reductase, NAD(P)H dehydrogenase (quinone)
ORF00984	K00971	111.03	434.1	Mannose-1-phosphate guanylyltransferase [EC:2.7.7.13]
ORF01130	K03569	110.9	474	Rod shape-determining protein mreb and related proteins
ORF01454	K03924	110.8	437	Moxr-like atpase [EC:3.6.3.-]
ORF01717	K03924	110.8	213.2	Moxr-like atpase [EC:3.6.3.-]
ORF03711	K03924	110.8	442.5	Moxr-like atpase [EC:3.6.3.-]
ORF01396	K02965	110.6	154.7	Small subunit ribosomal protein S19
ORF00487	K03327	110.27	175.4	Multidrug resistance protein, MATE family
ORF02751	K03327	110.27	262.6	Multidrug resistance protein, MATE family
ORF01373	K00763	110.17	220.6	Nicotinate phosphoribosyltransferase [EC:6.3.4.21]
ORF01623	K01921	110.1	327.9	D-alanine-D-alanine ligase [EC:6.3.2.4]
ORF00854	K02348	109.5	212.1	Elaa protein
ORF02031	K18697	109.13	154.6	Phosphatidylglycerophosphatase C [EC:3.1.3.27]
ORF02795	K08281	109.03	233.5	Nicotinamidase/pyrazinamidase [EC:3.5.1.19 3.5.1.-]
ORF01407	K02933	109	248.6	Large subunit ribosomal protein L6
ORF02124	K06213	108.63	543.7	Magnesium transporter
ORF00883	K03828	108.6	132.8	Putative acetyltransferase [EC:2.3.1.-]
ORF01168	K16137	108.57	137.3	Tetr/acrr family transcriptional regulator, transcriptional repressor for nem operon
ORF02115	K03791	108.5	152.9	Putative chitinase
ORF00947	K07056	108.3	327.5	16S rrna (cytidine1402-2'-O)-methyltransferase [EC:2.1.1.198]
ORF02385	K07056	108.3	156.2	16S rrna (cytidine1402-2'-O)-methyltransferase [EC:2.1.1.198]
ORF02828	K01243	108.23	122.6	Adenosylhomocysteine nucleosidase [EC:3.2.2.9]
ORF00045	K00428	107.9	351.8	Cytochrome c peroxidase [EC:1.11.1.5]
ORF01342	K00428	107.9	334.4	Cytochrome c peroxidase [EC:1.11.1.5]
ORF02189	K00428	107.9	312.1	Cytochrome c peroxidase [EC:1.11.1.5]
ORF03822	K00428	107.9	396.5	Cytochrome c peroxidase [EC:1.11.1.5]
ORF00464	K07734	107.4	188.5	Transcriptional regulator
ORF01416	K02948	106.47	179.8	Small subunit ribosomal protein S11
ORF02730	K00757	106.37	112.9	Uridine phosphorylase [EC:2.4.2.3]
ORF00121	K04744	106.07	112	LPS-assembly protein
ORF00345	K01937	106.07	836.1	CTP synthase [EC:6.3.4.2]
ORF01354	K04744	106.07	163.3	LPS-assembly protein
ORF01135	K18555	105.87	185.2	Fluoroquinolone resistance protein
ORF01105	K00759	105.8	219.6	Adenine phosphoribosyltransferase [EC:2.4.2.7]
ORF01762	K05593	105.57	291.8	Aminoglycoside 6-adenylyltransferase [EC:2.7.7.-]
ORF03167	K06048	105.47	426.1	Glutamate---cysteine ligase / carboxylate-amine ligase [EC:6.3.2.2 6.3.-.-]
ORF01128	K01749	105.37	373.8	Hydroxymethylbilane synthase [EC:2.5.1.61]
ORF01005	K03790	105.33	142.6	[ribosomal protein S5]-alanine N-acetyltransferase [EC:2.3.1.267]
ORF01092	K03790	105.33	115.7	[ribosomal protein S5]-alanine N-acetyltransferase [EC:2.3.1.267]
ORF01142	K03790	105.33	148.3	[ribosomal protein S5]-alanine N-acetyltransferase [EC:2.3.1.267]
ORF02865	K03790	105.33	107.1	[ribosomal protein S5]-alanine N-acetyltransferase [EC:2.3.1.267]
ORF03786	K03790	105.33	131.4	[ribosomal protein S5]-alanine N-acetyltransferase [EC:2.3.1.267]
ORF01404	K02931	105.2	298.4	Large subunit ribosomal protein L5
ORF00904	K04759	105.07	727.4	Ferrous iron transport protein B
ORF02194	K21741	104.8	152	Reactive chlorine resistance protein C
ORF03375	K21741	104.8	219.8	Reactive chlorine resistance protein C
ORF03214	K05995	104.5	214.6	Dipeptidase E [EC:3.4.13.21]
ORF00565	K02996	104.43	204.4	Small subunit ribosomal protein S9
ORF01826	K01424	104.3	256.7	L-asparaginase [EC:3.5.1.1]
ORF02355	K18682	103.77	719.6	Ribonucrease Y [EC:3.1.-.-]
ORF00128	K02342	103.23	134.9	DNA polymerase III subunit epsilon [EC:2.7.7.7]
ORF00790	K02342	103.23	170.1	DNA polymerase III subunit epsilon [EC:2.7.7.7]
ORF03152	K02342	103.23	141.1	DNA polymerase III subunit epsilon [EC:2.7.7.7]
ORF02738	K11741	103.2	118.9	Quaternary ammonium compound-resistance protein suge
ORF00794	K03671	102.97	109.5	Thioredoxin 1
ORF02034	K03671	102.97	160.9	Thioredoxin 1
ORF00003	K01698	102.87	492.1	Porphobilinogen synthase [EC:4.2.1.24]
ORF01638	K07095	102.87	124.9	Uncharacterized protein
ORF01398	K02982	102.8	337.9	Small subunit ribosomal protein S3
ORF01953	K01972	102.53	902.6	DNA ligase (NAD+) [EC:6.5.1.2]
ORF01864	K06187	102.5	281.5	Recombination protein recr
ORF03533	K02073	102.03	353.4	D-methionine transport system substrate-binding protein
ORF03321	K03297	101.67	146.8	Small multidrug resistance pump
ORF00976	K02426	101.57	186.1	Cysteine desulfuration protein sufe
ORF00332	K00406	101.17	149.5	Cytochrome c oxidase cbb3-type subunit III
ORF00711	K00406	101.17	155.7	Cytochrome c oxidase cbb3-type subunit III
ORF02013	K00760	101.13	170.4	Hypoxanthine phosphoribosyltransferase [EC:2.4.2.8]
ORF02410	K01951	100.93	714.9	GMP synthase (glutamine-hydrolysing) [EC:6.3.5.2]
ORF03182	K07168	100.53	218.1	CBS domain-containing membrane protein
ORF00432	K02601	100.43	204.4	Transcription termination/antitermination protein nusg
ORF00595	K01771	100.33	345.3	1-phosphatidylinositol phosphodiesterase [EC:4.6.1.13]
ORF03382	K10804	100.2	118	Acyl-coa thioesterase I [EC:3.1.2.- 3.1.2.2 3.1.1.2 3.1.1.5]
ORF01513	K09797	99.9	244.3	Uncharacterized protein
ORF03364	K00573	99.77	237	Protein-L-isoaspartate(D-aspartate) O-methyltransferase [EC:2.1.1.77]
ORF00889	K03969	99.63	152.3	Phage shock protein A
ORF00347	K04485	99.37	621.2	DNA repair protein rada/Sms
ORF01359	K01934	99.07	118	5-formyltetrahydrofolate cyclo-ligase [EC:6.3.3.2]
ORF00492	K10979	99.03	339.9	DNA end-binding protein Ku
ORF00305	K07443	98.33	122.2	Methylated-DNA-protein-cysteine methyltransferase related protein
ORF01599	K03829	98.23	129.6	Putative acetyltransferase [EC:2.3.1.-]
ORF01459	K00641	98.2	217.7	Homoserine O-acetyltransferase/O-succinyltransferase [EC:2.3.1.31 2.3.1.46]
ORF01855	K01889	98.2	367	Phenylalanyl-trna synthetase alpha chain [EC:6.1.1.20]
ORF02493	K02340	98.2	218.7	DNA polymerase III subunit delta [EC:2.7.7.7]
ORF03315	K01129	98.17	323.3	Dgtpase [EC:3.1.5.1]
ORF01402	K02874	97.87	188.2	Large subunit ribosomal protein L14
ORF00855	K03978	97.73	294.3	GTP-binding protein
ORF00333	K09800	97.67	218.4	Translocation and assembly module tamb
ORF01237	K02314	97.57	579.5	Replicative DNA helicase [EC:5.6.2.3]
ORF00527	K07001	97.53	181.8	NTE family protein
ORF00943	K07001	97.53	226.4	NTE family protein
ORF02713	K07001	97.53	205.6	NTE family protein
ORF03495	K07001	97.53	187.2	NTE family protein
ORF01556	K02614	96.67	151.7	Acyl-coa thioesterase [EC:3.1.2.-]
ORF03458	K06998	96.57	135.8	Trans-2,3-dihydro-3-hydroxyanthranilate isomerase [EC:5.3.3.17]
ORF01574	K07098	96.47	194.7	Uncharacterized protein
ORF02348	K07098	96.47	259.6	Uncharacterized protein
ORF02448	K19302	96.47	118.4	Undecaprenyl-diphosphatase [EC:3.6.1.27]
ORF02315	K23775	95.87	157.6	Marr family transcriptional regulator, organic hydroperoxide resistance regulator
ORF02727	K23775	95.87	153.7	Marr family transcriptional regulator, organic hydroperoxide resistance regulator
ORF02327	K00766	95.53	329.9	Anthranilate phosphoribosyltransferase [EC:2.4.2.18]
ORF02654	K03752	95.3	160.9	Molybdenum cofactor guanylyltransferase [EC:2.7.7.77]
ORF01709	K13985	95.07	224.2	N-acyl-phosphatidylethanolamine-hydrolysing phospholipase D [EC:3.1.4.54]
ORF03353	K13985	95.07	228.1	N-acyl-phosphatidylethanolamine-hydrolysing phospholipase D [EC:3.1.4.54]
ORF01658	K00340	94.73	135	NADH-quinone oxidoreductase subunit K [EC:7.1.1.2]
ORF00561	K03439	94.63	168	Trna (guanine-N7-)-methyltransferase [EC:2.1.1.33]
ORF01393	K02926	94.6	229.5	Large subunit ribosomal protein L4
ORF01031	K00640	94.07	231	Serine O-acetyltransferase [EC:2.3.1.30]
ORF01258	K00640	94.07	138.4	Serine O-acetyltransferase [EC:2.3.1.30]
ORF00032	K01953	93.97	473.9	Asparagine synthase (glutamine-hydrolysing) [EC:6.3.5.4]
ORF00720	K01953	93.97	457.9	Asparagine synthase (glutamine-hydrolysing) [EC:6.3.5.4]
ORF01278	K01953	93.97	499.9	Asparagine synthase (glutamine-hydrolysing) [EC:6.3.5.4]
ORF01849	K01953	93.97	516	Asparagine synthase (glutamine-hydrolysing) [EC:6.3.5.4]
ORF03171	K13282	93.93	277.8	Cyanophycinase [EC:3.4.15.6]
ORF03288	K13282	93.93	218.5	Cyanophycinase [EC:3.4.15.6]
ORF03573	K13282	93.93	96.8	Cyanophycinase [EC:3.4.15.6]
ORF02235	K00784	93.8	231.3	Ribonuclease Z [EC:3.1.26.11]
ORF01487	K00705	93.63	449.6	4-alpha-glucanotransferase [EC:2.4.1.25]
ORF00238	K01633	93.6	102.6	7,8-dihydroneopterin aldolase/epimerase/oxygenase [EC:4.1.2.25 5.1.99.8 1.13.11.81]
ORF00572	K06927	93.5	112.7	Diphthine-ammonia ligase [EC:6.3.1.14]
ORF01635	K08316	93.23	179.1	16S rrna (guanine966-N2)-methyltransferase [EC:2.1.1.171]
ORF00793	K03972	92.9	106.8	Phage shock protein E
ORF02097	K03972	92.9	99.3	Phage shock protein E
ORF00300	K03553	92.87	612.5	Recombination protein reca
ORF00398	K00912	92.83	296.6	Tetraacyldisaccharide 4'-kinase [EC:2.7.1.130]
ORF01334	K22441	92.53	148.2	Diamine N-acetyltransferase [EC:2.3.1.57]
ORF01773	K22441	92.53	132.1	Diamine N-acetyltransferase [EC:2.3.1.57]
ORF02829	K22441	92.53	196.3	Diamine N-acetyltransferase [EC:2.3.1.57]
ORF02986	K09903	92.2	423	Uridylate kinase [EC:2.7.4.22]
ORF02121	K08968	91.97	169.4	L-methionine (R)-S-oxide reductase [EC:1.8.4.14]
ORF03397	K00537	91.87	103.1	Arsenate reductase (glutaredoxin) [EC:1.20.4.1]
ORF03232	K07566	91.83	123.3	L-threonylcarbamoyladenylate synthase [EC:2.7.7.87]
ORF03794	K07566	91.83	150.8	L-threonylcarbamoyladenylate synthase [EC:2.7.7.87]
ORF03510	K01372	91.63	235.3	Bleomycin hydrolase [EC:3.4.22.40]
ORF02140	K00768	91.6	423.8	Nicotinate-nucleotide--dimethylbenzimidazole phosphoribosyltransferase [EC:2.4.2.21]
ORF00499	K03625	91.37	119.4	Transcription antitermination protein nusb
ORF02202	K09781	91.2	337.1	Uncharacterized protein
ORF00776	K03424	91.03	136.5	Tatd dnase family protein [EC:3.1.21.-]
ORF01713	K03424	91.03	254.7	Tatd dnase family protein [EC:3.1.21.-]
ORF02006	K03424	91.03	237.1	Tatd dnase family protein [EC:3.1.21.-]
ORF02078	K03098	90.87	158.6	Apolipoprotein D and lipocalin family protein
ORF00348	K08682	90.3	179.6	Acyl carrier protein phosphodiesterase [EC:3.1.4.14]
ORF00053	K00525	90.2	430.2	Ribonucleoside-diphosphate reductase alpha chain [EC:1.17.4.1]
ORF02057	K06999	90.13	145.3	Phospholipase/carboxylesterase
ORF03502	K09166	90.13	187.2	Uncharacterized protein
ORF02678	K06949	90.07	332	Ribosome biogenesis gtpase / thiamine phosphate phosphatase [EC:3.6.1.- 3.1.3.100]
ORF01406	K02994	90.03	193.2	Small subunit ribosomal protein S8
ORF02491	K01061	89.97	107.5	Carboxymethylenebutenolidase [EC:3.1.1.45]
ORF01829	K01409	89.83	422	N6-L-threonylcarbamoyladenine synthase [EC:2.3.1.234]
ORF03021	K05986	89.73	237.9	Nuclease S1 [EC:3.1.30.1]
ORF01445	K18189	89.57	175.9	Translational activator of cytochrome c oxidase 1
ORF01634	K01776	89.53	316.3	Glutamate racemase [EC:5.1.1.3]
ORF03581	K01425	89.5	336.7	Glutaminase [EC:3.5.1.2]
ORF00427	K02863	89.43	305.5	Large subunit ribosomal protein L1
ORF02156	K01752	89.43	606.1	L-serine dehydratase [EC:4.3.1.17]
ORF03400	K22757	89.13	300.6	Glutaminyl-peptide cyclotransferase [EC:2.3.2.5]
ORF00999	K01624	89	407.2	Fructose-bisphosphate aldolase, class II [EC:4.1.2.13]
ORF01584	K02503	88.97	113.2	Histidine triad (HIT) family protein
ORF03368	K17836	88.93	211.9	Beta-lactamase class A [EC:3.5.2.6]
ORF00957	K04565	88.6	149.6	Superoxide dismutase, Cu-Zn family [EC:1.15.1.1]
ORF03706	K07114	88.57	122.7	Ca-activated chloride channel homolog
ORF03707	K07114	88.57	140.8	Ca-activated chloride channel homolog
ORF00537	K02160	88.33	182.1	Acetyl-coa carboxylase biotin carboxyl carrier protein
ORF02281	K12373	88.27	531.1	Hexosaminidase [EC:3.2.1.52]
ORF01401	K02961	88	134.4	Small subunit ribosomal protein S17
ORF00308	K06140	87.9	91.8	Regulator of nucleoside diphosphate kinase
ORF03674	K08234	87.67	140.8	Glyoxylase I family protein
ORF00105	K01866	87.43	306.9	Tyrosyl-trna synthetase [EC:6.1.1.1]
ORF02066	K01866	87.43	405.4	Tyrosyl-trna synthetase [EC:6.1.1.1]
ORF00211	K22074	87.23	222.9	NFU1 iron-sulfur cluster scaffold homolog, mitochondrial
ORF01601	K15777	87	352.7	4,5-DOPA dioxygenase extradiol [EC:1.13.11.-]
ORF02289	K07259	86.83	354	Serine-type D-Ala-D-Ala carboxypeptidase/endopeptidase (penicillin-binding protein 4) [EC:3.4.16.4 3.4.21.-]
ORF03213	K07259	86.83	310.6	Serine-type D-Ala-D-Ala carboxypeptidase/endopeptidase (penicillin-binding protein 4) [EC:3.4.16.4 3.4.21.-]
ORF00264	K00762	86.63	167.8	Orotate phosphoribosyltransferase [EC:2.4.2.10]
ORF01176	K09704	86.63	631.5	Uncharacterized protein
ORF00932	K14742	85	175.5	Trna threonylcarbamoyladenosine biosynthesis protein tsab
ORF01982	K01447	84.83	141.4	N-acetylmuramoyl-L-alanine amidase [EC:3.5.1.28]
ORF00714	K09792	84.4	208.8	Uncharacterized protein
ORF00303	K04079	84	499.2	Molecular chaperone htpg
ORF02321	K01695	83.53	286.3	Tryptophan synthase alpha chain [EC:4.2.1.20]
ORF02823	K19271	83.4	251	Chloramphenicol O-acetyltransferase type A [EC:2.3.1.28]
ORF01377	K02950	83.3	242.1	Small subunit ribosomal protein S12
ORF03011	K01620	83.07	219.4	Threonine aldolase [EC:4.1.2.48]
ORF00513	K16568	82.93	110.3	Exopolysaccharide production protein exoz
ORF01266	K16568	82.93	152.5	Exopolysaccharide production protein exoz
ORF01276	K16568	82.93	187.9	Exopolysaccharide production protein exoz
ORF03479	K16568	82.93	130.2	Exopolysaccharide production protein exoz
ORF01731	K09776	82.9	153.7	Uncharacterized protein
ORF03700	K19222	82.47	134.3	1,4-dihydroxy-2-naphthoyl-coa hydrolase [EC:3.1.2.28]
ORF00682	K03426	82.33	87.6	NAD+ diphosphatase [EC:3.6.1.22]
ORF01643	K08296	82.27	139.7	Phosphohistidine phosphatase [EC:3.1.3.-]
ORF01397	K02890	82.13	133.4	Large subunit ribosomal protein L22
ORF00727	K02067	82.1	104.6	Phospholipid/cholesterol/gamma-HCH transport system substrate-binding protein
ORF00965	K00587	82.1	105.3	Protein-S-isoprenylcysteine O-methyltransferase [EC:2.1.1.100]
ORF00010	K02356	82.03	252.2	Elongation factor P
ORF02242	K09811	82	186.8	Cell division transport system permease protein
ORF00945	K00857	81.9	203.6	Thymidine kinase [EC:2.7.1.21]
ORF02817	K06953	81.43	157	Uncharacterized protein
ORF00738	K10026	81.4	190.6	7-carboxy-7-deazaguanine synthase [EC:4.3.99.3]
ORF03652	K09001	81.3	326.4	Anhydro-N-acetylmuramic acid kinase [EC:2.7.1.170]
ORF02590	K00077	80.8	169.6	2-dehydropantoate 2-reductase [EC:1.1.1.169]
ORF00680	K01493	80.33	134	Dcmp deaminase [EC:3.5.4.12]
ORF01764	K09164	79.93	172.5	Uncharacterized protein
ORF03224	K09990	79.47	368.5	Uncharacterized protein
ORF00596	K01077	78.77	221.2	Alkaline phosphatase [EC:3.1.3.1]
ORF01075	K07300	78.77	162.4	Ca2+:H+ antiporter
ORF02871	K01077	78.77	326.1	Alkaline phosphatase [EC:3.1.3.1]
ORF02399	K21571	78.4	221.2	Starch-binding outer membrane protein suse/F
ORF01672	K06973	78.03	324.3	Uncharacterized protein
ORF00184	K00075	77.3	347.6	UDP-N-acetylmuramate dehydrogenase [EC:1.3.1.98]
ORF00566	K02871	77.17	228	Large subunit ribosomal protein L13
ORF01041	K07501	76.93	226.5	3'-5' exonuclease
ORF00072	K03092	76.63	478.2	RNA polymerase sigma-54 factor
ORF01681	K05606	76.5	150.1	Methylmalonyl-coa/ethylmalonyl-coa epimerase [EC:5.1.99.1]
ORF01129	K02492	76.27	317.8	Glutamyl-trna reductase [EC:1.2.1.70]
ORF02227	K07164	76.2	216.4	Uncharacterized protein
ORF01399	K02878	76.13	226.5	Large subunit ribosomal protein L16
ORF00111	K07027	76.07	111.6	Glycosyltransferase 2 family protein
ORF00197	K00950	75.97	108.3	2-amino-4-hydroxy-6-hydroxymethyldihydropteridine diphosphokinase [EC:2.7.6.3]
ORF03703	K05595	75.97	160.4	Multiple antibiotic resistance protein
ORF02881	K07032	75.83	86.8	Uncharacterized protein
ORF03341	K07032	75.83	128	Uncharacterized protein
ORF00774	K05807	75.5	162.5	Outer membrane protein assembly factor bamd
ORF01860	K22522	75.33	243	Cytokinin riboside 5'-monophosphate phosphoribohydrolase [EC:3.2.2.-]
ORF03141	K02963	75.1	100.9	Small subunit ribosomal protein S18
ORF03856	K01104	75.1	101.6	Protein-tyrosine phosphatase [EC:3.1.3.48]
ORF00012	K02372	74.67	181.8	3-hydroxyacyl-[acyl-carrier-protein] dehydratase [EC:4.2.1.59]
ORF01374	K04047	74.67	161.7	Starvation-inducible DNA-binding protein
ORF01792	K00688	74.63	163.6	Glycogen phosphorylase [EC:2.4.1.1]
ORF02489	K14673	74.33	78.4	Putative monooxygenase
ORF01619	K00287	74.3	236.3	Dihydrofolate reductase [EC:1.5.1.3]
ORF00152	K03269	73.6	250.4	UDP-2,3-diacylglucosamine hydrolase [EC:3.6.1.54]
ORF01446	K03269	73.6	107.1	UDP-2,3-diacylglucosamine hydrolase [EC:3.6.1.54]
ORF00797	K11749	73.3	203.8	Regulator of sigma E protease [EC:3.4.24.-]
ORF00678	K03781	73.13	797.5	Catalase [EC:1.11.1.6]
ORF02808	K03781	73.13	780.8	Catalase [EC:1.11.1.6]
ORF02733	K15633	72.73	762.1	2,3-bisphosphoglycerate-independent phosphoglycerate mutase [EC:5.4.2.12]
ORF00718	K01875	72.6	452.9	Seryl-trna synthetase [EC:6.1.1.11]
ORF03593	K00986	72.47	91.9	RNA-directed DNA polymerase [EC:2.7.7.49]
ORF01417	K02986	72.07	238	Small subunit ribosomal protein S4
ORF00641	K22278	72	197	Peptidoglycan-N-acetylglucosamine deacetylase [EC:3.5.1.104]
ORF02081	K22278	72	225.5	Peptidoglycan-N-acetylglucosamine deacetylase [EC:3.5.1.104]
ORF02754	K22278	72	83.1	Peptidoglycan-N-acetylglucosamine deacetylase [EC:3.5.1.104]
ORF00554	K02357	71.87	284.1	Elongation factor Ts
ORF00137	K03545	71.73	200.5	Trigger factor
ORF00193	K09022	71.7	96.2	2-iminobutanoate/2-iminopropanoate deaminase [EC:3.5.99.10]
ORF01355	K09022	71.7	187.5	2-iminobutanoate/2-iminopropanoate deaminase [EC:3.5.99.10]
ORF02447	K03117	71.67	72.6	Sec-independent protein translocase protein tatb
ORF01506	K11904	71.3	221	Type VI secretion system secreted protein vgrg
ORF01931	K11904	71.3	218.9	Type VI secretion system secreted protein vgrg
ORF02111	K11904	71.3	210.7	Type VI secretion system secreted protein vgrg
ORF02959	K11904	71.3	205	Type VI secretion system secreted protein vgrg
ORF03302	K11904	71.3	199.5	Type VI secretion system secreted protein vgrg
ORF02450	K00783	71.13	173	23S rrna (pseudouridine1915-N3)-methyltransferase [EC:2.1.1.177]
ORF00816	K09954	71.07	109.3	Uncharacterized protein
ORF00935	K01297	71	304.1	Muramoyltetrapeptide carboxypeptidase [EC:3.4.17.13]
ORF02174	K01803	70.77	349.7	Triosephosphate isomerase (TIM) [EC:5.3.1.1]
ORF00647	K09928	70.7	73.6	Uncharacterized protein
ORF03785	K03824	70.53	184.2	Putative acetyltransferase [EC:2.3.1.-]
ORF02168	K02316	70.47	488.1	DNA primase [EC:2.7.7.101]
ORF01121	K06076	70.4	269.3	Long-chain fatty acid transport protein
ORF02209	K06076	70.4	85.6	Long-chain fatty acid transport protein
ORF03569	K13993	69.97	116	HSP20 family protein
ORF00159	K02242	69.6	152	Competence protein comfc
ORF01167	K00626	69.57	362	Acetyl-coa C-acetyltransferase [EC:2.3.1.9]
ORF01558	K00626	69.57	480.9	Acetyl-coa C-acetyltransferase [EC:2.3.1.9]
ORF03001	K00626	69.57	437.2	Acetyl-coa C-acetyltransferase [EC:2.3.1.9]
ORF03101	K00626	69.57	630.5	Acetyl-coa C-acetyltransferase [EC:2.3.1.9]
ORF02914	K01273	69.53	154	Membrane dipeptidase [EC:3.4.13.19]
ORF01622	K00954	69.47	222.2	Pantetheine-phosphate adenylyltransferase [EC:2.7.7.3]
ORF02670	K09702	69.27	217.8	Uncharacterized protein
ORF00069	K03088	68.97	92.3	RNA polymerase sigma-70 factor, ECF subfamily
ORF00393	K03088	68.97	101.5	RNA polymerase sigma-70 factor, ECF subfamily
ORF00588	K03088	68.97	87	RNA polymerase sigma-70 factor, ECF subfamily
ORF00674	K03088	68.97	98.7	RNA polymerase sigma-70 factor, ECF subfamily
ORF00927	K03088	68.97	133.5	RNA polymerase sigma-70 factor, ECF subfamily
ORF01054	K03088	68.97	92.2	RNA polymerase sigma-70 factor, ECF subfamily
ORF02067	K03088	68.97	108.1	RNA polymerase sigma-70 factor, ECF subfamily
ORF02192	K03088	68.97	97.1	RNA polymerase sigma-70 factor, ECF subfamily
ORF02596	K03088	68.97	80.1	RNA polymerase sigma-70 factor, ECF subfamily
ORF02972	K03088	68.97	117	RNA polymerase sigma-70 factor, ECF subfamily
ORF03328	K03088	68.97	79.7	RNA polymerase sigma-70 factor, ECF subfamily
ORF03509	K03088	68.97	102.2	RNA polymerase sigma-70 factor, ECF subfamily
ORF00983	K02742	68.83	81.3	Sprt protein
ORF03615	K03188	68.73	221.3	Urease accessory protein
ORF02753	K06997	68.4	293.8	PLP dependent protein
ORF00043	K00600	68.1	666.1	Glycine hydroxymethyltransferase [EC:2.1.2.1]
ORF02433	K01778	67.9	243.2	Diaminopimelate epimerase [EC:5.1.1.7]
ORF01152	K17733	67.37	169.8	Peptidoglycan LD-endopeptidase cwlk [EC:3.4.-.-]
ORF00466	K00859	67.33	194.3	Dephospho-coa kinase [EC:2.7.1.24]
ORF00428	K02867	67.2	237.6	Large subunit ribosomal protein L11
ORF01941	K06079	67.2	118	Copper homeostasis protein (lipoprotein)
ORF01550	K02610	67.13	136.3	Ring-1,2-phenylacetyl-coa epoxidase subunit paab
ORF01972	K01174	66.8	133.3	Micrococcal nuclease [EC:3.1.31.1]
ORF03131	K07275	66.7	84.6	Outer membrane protein
ORF02098	K18979	66.27	387	Epoxyqueuosine reductase [EC:1.17.99.6]
ORF00921	K03574	66.23	74.5	8-oxo-dgtp diphosphatase [EC:3.6.1.55]
ORF02988	K00945	66.23	282.2	CMP/dcmp kinase [EC:2.7.4.25]
ORF03654	K03574	66.23	66.8	8-oxo-dgtp diphosphatase [EC:3.6.1.55]
ORF03852	K07488	66.1	153.3	Transposase
ORF02655	K03637	65.87	234.4	Cyclic pyranopterin monophosphate synthase [EC:4.6.1.17]
ORF02284	K06201	65.3	288.2	Copper homeostasis protein
ORF03518	K06941	65.27	445.6	23S rrna (adenine2503-C2)-methyltransferase [EC:2.1.1.192]
ORF03106	K03522	65.07	290.1	Electron transfer flavoprotein alpha subunit
ORF03758	K00560	64.93	490.3	Thymidylate synthase [EC:2.1.1.45]
ORF03663	K01251	64.77	778.5	Adenosylhomocysteinase [EC:3.3.1.1]
ORF00533	K00793	64.5	250.3	Riboflavin synthase [EC:2.5.1.9]
ORF01123	K00948	64.5	435.6	Ribose-phosphate pyrophosphokinase [EC:2.7.6.1]
ORF00155	K07107	64.43	68	Acyl-coa thioester hydrolase [EC:3.1.2.-]
ORF00609	K07107	64.43	76.3	Acyl-coa thioester hydrolase [EC:3.1.2.-]
ORF00635	K07107	64.43	89	Acyl-coa thioester hydrolase [EC:3.1.2.-]
ORF01015	K07107	64.43	79	Acyl-coa thioester hydrolase [EC:3.1.2.-]
ORF01990	K07220	64.43	181.2	Uncharacterized protein
ORF02382	K07107	64.43	110.3	Acyl-coa thioester hydrolase [EC:3.1.2.-]
ORF02827	K07396	64.3	67.2	Putative protein-disulfide isomerase
ORF01380	K02946	64.2	124.3	Small subunit ribosomal protein S10
ORF02815	K03809	63.47	190.3	NAD(P)H dehydrogenase (quinone) [EC:1.6.5.2]
ORF02680	K01206	63.4	373.6	Alpha-L-fucosidase [EC:3.2.1.51]
ORF03500	K01206	63.4	340.5	Alpha-L-fucosidase [EC:3.2.1.51]
ORF02709	K03501	63.17	178.3	16S rrna (guanine527-N7)-methyltransferase [EC:2.1.1.170]
ORF03186	K07126	63.03	115.3	Uncharacterized protein
ORF03613	K03190	62.2	169.5	Urease accessory protein
ORF01428	K01689	62.13	676.3	Enolase [EC:4.2.1.11]
ORF01456	K07397	62.13	101.6	Putative redox protein
ORF01840	K07397	62.13	129.7	Putative redox protein
ORF02648	K02379	62.13	294.8	Fdhd protein
ORF00380	K01826	62.1	116.6	5-carboxymethyl-2-hydroxymuconate isomerase [EC:5.3.3.10]
ORF01003	K08994	62.03	261.3	Ion channel-forming bestrophin family protein
ORF01330	K08994	62.03	200.9	Ion channel-forming bestrophin family protein
ORF02217	K08994	62.03	184.1	Ion channel-forming bestrophin family protein
ORF02652	K08994	62.03	319.9	Ion channel-forming bestrophin family protein
ORF03405	K08994	62.03	195.2	Ion channel-forming bestrophin family protein
ORF01440	K07462	61.7	647.1	Single-stranded-DNA-specific exonuclease [EC:3.1.-.-]
ORF02682	K09930	61.7	158.1	Uncharacterized protein
ORF00740	K02066	61.63	205.9	Phospholipid/cholesterol/gamma-HCH transport system permease protein
ORF03415	K08276	61.53	188.5	Ecotin
ORF00958	K06133	61.47	119.3	4'-phosphopantetheinyl transferase [EC:2.7.8.-]
ORF03584	K06133	61.47	79.5	4'-phosphopantetheinyl transferase [EC:2.7.8.-]
ORF00039	K01991	61.1	109.6	Polysaccharide biosynthesis/export protein
ORF00616	K01991	61.1	77.9	Polysaccharide biosynthesis/export protein
ORF03808	K07221	60.87	65.5	Phosphate-selective porin opro and oprp
ORF02743	K15977	60.5	105	Putative oxidoreductase
ORF03689	K03648	60.13	351.8	Uracil-DNA glycosylase [EC:3.2.2.27]
ORF02200	K03975	60	249.6	Membrane-associated protein
ORF01131	K03570	59.73	132.6	Rod shape-determining protein mrec
ORF03264	K15342	59.7	172	CRISP-associated protein Cas1
ORF03687	K09793	59.57	143.2	Uncharacterized protein
ORF03209	K03118	59.1	218.8	Sec-independent protein translocase protein tatc
ORF03333	K04750	59.07	70.2	Phnb protein
ORF03336	K04750	59.07	147.9	Phnb protein
ORF03407	K04750	59.07	162.8	Phnb protein
ORF01468	K01495	59	230.1	GTP cyclohydrolase IA [EC:3.5.4.16]
ORF03710	K00657	58.6	146.1	Diamine N-acetyltransferase [EC:2.3.1.57]
ORF00051	K00526	58.57	227	Ribonucleoside-diphosphate reductase beta chain [EC:1.17.4.1]
ORF00213	K01772	58.5	345.5	Protoporphyrin/coproporphyrin ferrochelatase [EC:4.98.1.1 4.99.1.9]
ORF01403	K02895	58.5	103.1	Large subunit ribosomal protein L24
ORF00059	K06950	58.47	216.4	Uncharacterized protein
ORF01800	K04762	58.2	126	Ribosome-associated heat shock protein Hsp15
ORF02167	K06925	58.07	136.7	Trna threonylcarbamoyladenosine biosynthesis protein tsae
ORF02489	K04030	58	65.6	Ethanolamine utilization protein eutq
ORF00942	K07042	57.73	118	Probable rrna maturation factor
ORF01645	K01462	57.63	208.8	Peptide deformylase [EC:3.5.1.88]
ORF02313	K01462	57.63	136.6	Peptide deformylase [EC:3.5.1.88]
ORF02423	K01462	57.63	195.1	Peptide deformylase [EC:3.5.1.88]
ORF00480	K02238	57.33	243.4	Competence protein comec
ORF01338	K07152	56.93	156.9	Protein SCO1
ORF01748	K09958	56.93	254.5	Uncharacterized protein
ORF00121	K09774	56.87	95.9	Lipopolysaccharide export system protein lpta
ORF01141	K03525	56.8	180	Type III pantothenate kinase [EC:2.7.1.33]
ORF01610	K09858	56.8	155.1	SEC-C motif domain protein
ORF00510	K03561	56.77	152.5	Biopolymer transport protein exbb
ORF00992	K03561	56.77	168.9	Biopolymer transport protein exbb
ORF00597	K21572	56.27	341.8	Starch-binding outer membrane protein, susd/ragb family
ORF00605	K21572	56.27	71.2	Starch-binding outer membrane protein, susd/ragb family
ORF01303	K21572	56.27	268.5	Starch-binding outer membrane protein, susd/ragb family
ORF01307	K21572	56.27	234.7	Starch-binding outer membrane protein, susd/ragb family
ORF01322	K21572	56.27	275.7	Starch-binding outer membrane protein, susd/ragb family
ORF01570	K21572	56.27	268.6	Starch-binding outer membrane protein, susd/ragb family
ORF01959	K21572	56.27	58	Starch-binding outer membrane protein, susd/ragb family
ORF02398	K21572	56.27	328	Starch-binding outer membrane protein, susd/ragb family
ORF02541	K21572	56.27	209.8	Starch-binding outer membrane protein, susd/ragb family
ORF02719	K21572	56.27	345.6	Starch-binding outer membrane protein, susd/ragb family
ORF03393	K21572	56.27	386.7	Starch-binding outer membrane protein, susd/ragb family
ORF03471	K21572	56.27	252.7	Starch-binding outer membrane protein, susd/ragb family
ORF03737	K21572	56.27	251.4	Starch-binding outer membrane protein, susd/ragb family
ORF03751	K21572	56.27	280.3	Starch-binding outer membrane protein, susd/ragb family
ORF03753	K21572	56.27	275.9	Starch-binding outer membrane protein, susd/ragb family
ORF03142	K02939	55.87	154.7	Large subunit ribosomal protein L9
ORF00112	K01579	55.5	201	Aspartate 1-decarboxylase [EC:4.1.1.11]
ORF00813	K02171	54.83	127.9	Blai family transcriptional regulator, penicillinase repressor
ORF02763	K02171	54.83	128.1	Blai family transcriptional regulator, penicillinase repressor
ORF03222	K02171	54.83	130	Blai family transcriptional regulator, penicillinase repressor
ORF01169	K04063	54.43	114.7	Lipoyl-dependent peroxiredoxin [EC:1.11.1.28]
ORF02314	K04063	54.43	185.3	Lipoyl-dependent peroxiredoxin [EC:1.11.1.28]
ORF03437	K04063	54.43	168.1	Lipoyl-dependent peroxiredoxin [EC:1.11.1.28]
ORF01394	K02892	53.97	78.1	Large subunit ribosomal protein L23
ORF03804	K09957	53.83	164	Uncharacterized protein
ORF01251	K01056	53.73	211.1	Peptidyl-trna hydrolase, PTH1 family [EC:3.1.1.29]
ORF00479	K00241	53.33	128.4	Succinate dehydrogenase / fumarate reductase, cytochrome b subunit
ORF03810	K00241	53.33	143.6	Succinate dehydrogenase / fumarate reductase, cytochrome b subunit
ORF01523	K03116	53.3	72.5	Sec-independent protein translocase protein tata
ORF02447	K03116	53.3	61.1	Sec-independent protein translocase protein tata
ORF01814	K15383	52.63	101.6	Mtn3 and saliva related transmembrane protein
ORF02169	K01358	52.47	297.5	ATP-dependent Clp protease, protease subunit [EC:3.4.21.92]
ORF02452	K03313	52.47	514.4	Na+:H+ antiporter, nhaa family
ORF02435	K03811	52.43	193.5	Nicotinamide mononucleotide transporter
ORF02244	K06153	52.23	281.5	Undecaprenyl-diphosphatase [EC:3.6.1.27]
ORF01888	K00451	52.17	279.1	Homogentisate 1,2-dioxygenase [EC:1.13.11.5]
ORF01828	K09761	52.1	201	16S rrna (uracil1498-N3)-methyltransferase [EC:2.1.1.193]
ORF01443	K03664	52.03	211.5	Ssra-binding protein
ORF02861	K17609	51.93	55.2	Nucleoredoxin [EC:1.8.1.8]
ORF00426	K02864	51.87	138.7	Large subunit ribosomal protein L10
ORF01208	K01613	51.87	105	Phosphatidylserine decarboxylase [EC:4.1.1.65]
ORF00458	K00873	51.57	581.9	Pyruvate kinase [EC:2.7.1.40]
ORF03857	K00949	51.53	141.4	Thiamine pyrophosphokinase [EC:2.7.6.2]
ORF01080	K05937	51.4	67.9	Uncharacterized protein
ORF01746	K05794	51.33	427.6	Tellurite resistance protein terc
ORF00951	K13292	50.73	124.3	Phosphatidylglycerol---prolipoprotein diacylglyceryl transferase [EC:2.5.1.145]
ORF02375	K13292	50.73	254.9	Phosphatidylglycerol---prolipoprotein diacylglyceryl transferase [EC:2.5.1.145]
ORF01207	K00981	50.63	221.9	Phosphatidate cytidylyltransferase [EC:2.7.7.41]
ORF01204	K09710	50.3	160.5	Ribosome-associated protein
ORF02020	K03497	50.17	235.6	Parb family transcriptional regulator, chromosome partitioning protein
ORF03119	K13052	49.93	50.6	Cell division protein divic
ORF01581	K07560	49.83	213	D-aminoacyl-trna deacylase [EC:3.1.1.96]
ORF00233	K01653	49.73	60.6	Acetolactate synthase I/III small subunit [EC:2.2.1.6]
ORF02183	K01653	49.73	62.8	Acetolactate synthase I/III small subunit [EC:2.2.1.6]
ORF03378	K02338	49.2	339.3	DNA polymerase III subunit beta [EC:2.7.7.7]
ORF03612	K08970	49.2	51.9	Nickel/cobalt transporter (nico) family protein
ORF03107	K03521	49.17	205.4	Electron transfer flavoprotein beta subunit
ORF01418	K03040	49.13	413.4	DNA-directed RNA polymerase subunit alpha [EC:2.7.7.6]
ORF02963	K03611	49.13	52	Protein dithiol:quinone oxidoreductase [EC:1.8.5.9]
ORF03046	K00432	49	235.2	Glutathione peroxidase [EC:1.11.1.9]
ORF00803	K07054	48.67	88.5	Uncharacterized protein
ORF01098	K07054	48.67	322.3	Uncharacterized protein
ORF01411	K02876	48.37	185.8	Large subunit ribosomal protein L15
ORF01408	K02881	48.2	136.5	Large subunit ribosomal protein L18
ORF02425	K01595	48.2	624.4	Phosphoenolpyruvate carboxylase [EC:4.1.1.31]
ORF03126	K02109	48.03	119.2	F-type H+-transporting atpase subunit b
ORF02141	K02233	47.7	205.3	Adenosylcobinamide-GDP ribazoletransferase [EC:2.7.8.26]
ORF01103	K00794	47.67	194	6,7-dimethyl-8-ribityllumazine synthase [EC:2.5.1.78]
ORF01137	K01915	47.63	137.9	Glutamine synthetase [EC:6.3.1.2]
ORF00048	K02004	47.17	103.4	Putative ABC transport system permease protein
ORF00049	K02004	47.17	99.4	Putative ABC transport system permease protein
ORF03745	K02004	47.17	63.8	Putative ABC transport system permease protein
ORF03125	K02113	46.83	119.1	F-type H+-transporting atpase subunit delta
ORF00270	K01619	46.7	193.6	Deoxyribose-phosphate aldolase [EC:4.1.2.4]
ORF02725	K01246	46.47	309.4	DNA-3-methyladenine glycosylase I [EC:3.2.2.20]
ORF03640	K01246	46.47	190	DNA-3-methyladenine glycosylase I [EC:3.2.2.20]
ORF01616	K06872	46.43	214.8	Uncharacterized protein
ORF00642	K03634	46.1	91.9	Outer membrane lipoprotein carrier protein
ORF02432	K07082	45.9	221.3	UPF0755 protein
ORF02982	K03466	45.83	581.9	DNA segregation atpase ftsk/spoiiie, S-DNA-T family
ORF01700	K03630	45.8	125.5	DNA repair protein radc
ORF02769	K03630	45.8	255.7	DNA repair protein radc
ORF01947	K01548	45.77	208.8	Potassium-transporting atpase kdpc subunit
ORF02135	K07727	45.47	112.3	Putative transcriptional regulator
ORF02760	K07727	45.47	112.2	Putative transcriptional regulator
ORF03697	K10947	45.47	123.6	Padr family transcriptional regulator, regulatory protein padr
ORF00276	K07273	45.23	228.3	Lysozyme
ORF01127	K01719	45.2	94.7	Uroporphyrinogen-III synthase [EC:4.2.1.75]
ORF01197	K01719	45.2	78.2	Uroporphyrinogen-III synthase [EC:4.2.1.75]
ORF01842	K24915	45.07	186	TMEM175 potassium channel family protein
ORF02731	K03113	45.07	53.1	Translation initiation factor 1
ORF00839	K07304	44.7	260.5	Peptide-methionine (S)-S-oxide reductase [EC:1.8.4.11]
ORF02195	K07304	44.7	238.5	Peptide-methionine (S)-S-oxide reductase [EC:1.8.4.11]
ORF00867	K03589	44.67	123.1	Cell division protein ftsq
ORF03833	K19168	44.2	49.7	Toxin cpta
ORF03121	K06891	44.1	76	ATP-dependent Clp protease adaptor protein clps
ORF01489	K06006	44.07	47	Periplasmic protein cpxp/Spy
ORF02293	K08973	43.6	135.3	Protoporphyrinogen IX oxidase [EC:1.3.99.-]
ORF01215	K04564	43.5	291.7	Superoxide dismutase, Fe-Mn family [EC:1.15.1.1]
ORF01339	K04564	43.5	294.1	Superoxide dismutase, Fe-Mn family [EC:1.15.1.1]
ORF02594	K04564	43.5	294.8	Superoxide dismutase, Fe-Mn family [EC:1.15.1.1]
ORF01448	K06975	43.47	58.6	Uncharacterized protein
ORF01839	K06975	43.47	81.8	Uncharacterized protein
ORF01845	K06975	43.47	79	Uncharacterized protein
ORF03352	K06975	43.47	54.5	Uncharacterized protein
ORF00610	K06142	43.43	119.9	Outer membrane protein
ORF00611	K06142	43.43	136.9	Outer membrane protein
ORF00018	K03642	43.2	171.7	Rare lipoprotein A
ORF00870	K09117	42.93	163.1	Uncharacterized protein
ORF03783	K01167	42.83	53	Ribonuclease T1 [EC:4.6.1.24]
ORF02822	K06934	42.8	114.8	Uncharacterized protein
ORF02027	K06077	42.53	54.6	Outer membrane lipoprotein slyb
ORF02234	K01519	42.23	251.8	XTP/ditp diphosphohydrolase [EC:3.6.1.66]
ORF01413	K02518	42.2	135.6	Translation initiation factor IF-1
ORF01065	K03668	41.93	54.5	Heat shock protein hslj
ORF01815	K03668	41.93	104.3	Heat shock protein hslj
ORF03372	K03668	41.93	105.4	Heat shock protein hslj
ORF00258	K07341	41.9	44.2	Death on curing protein
ORF03464	K08995	41.8	188.3	Putative membrane protein
ORF02138	K07074	41.77	235.5	Uncharacterized protein
ORF02139	K07074	41.77	209.7	Uncharacterized protein
ORF00454	K02078	41.43	98.8	Acyl carrier protein
ORF00638	K02078	41.43	49.7	Acyl carrier protein
ORF00653	K02078	41.43	59.3	Acyl carrier protein
ORF01270	K02078	41.43	45.6	Acyl carrier protein
ORF01419	K02879	41.1	214.3	Large subunit ribosomal protein L17
ORF02862	K03652	40.97	254.6	DNA-3-methyladenine glycosylase [EC:3.2.2.21]
ORF03592	K01154	40.97	94.8	Type I restriction enzyme, S subunit [EC:3.1.21.3]
ORF01450	K06384	40.87	69.6	Stage II sporulation protein M
ORF02373	K03282	40.53	160.5	Large conductance mechanosensitive channel
ORF01484	K02437	39.97	185.6	Glycine cleavage system H protein
ORF02917	K02520	39.83	188.3	Translation initiation factor IF-3
ORF00042	K03565	39.6	90.5	Regulatory protein
ORF01482	K03550	39.5	197.7	Holliday junction DNA helicase ruva [EC:5.6.2.4]
ORF01852	K06193	39.43	168.5	Protein phna
ORF03782	K03623	39.37	104.4	Ribonuclease inhibitor
ORF00325	K21908	39.17	70.4	Membrane protein hded
ORF01037	K07090	39.07	160.5	Uncharacterized protein
ORF02301	K07090	39.07	121.5	Uncharacterized protein
ORF02645	K07090	39.07	123.9	Uncharacterized protein
ORF03672	K07090	39.07	126.8	Uncharacterized protein
ORF01300	K02600	38.73	407.7	Transcription termination/antitermination protein nusa
ORF02370	K01823	38.6	161.6	Isopentenyl-diphosphate Delta-isomerase [EC:5.3.3.2]
ORF00905	K04758	38.37	51.8	Ferrous iron transport protein A
ORF03194	K00549	38.2	842.2	5-methyltetrahydropteroyltriglutamate--homocysteine methyltransferase [EC:2.1.1.14]
ORF00335	K07058	38.17	191.8	Membrane protein
ORF02451	K07058	38.17	162.1	Membrane protein
ORF00497	K03210	38.1	109.4	Preprotein translocase subunit yajc
ORF02108	K22736	37.93	247.4	Vacuolar iron transporter family protein
ORF00115	K07735	37.83	128.7	Putative transcriptional regulator
ORF03773	K02395	37.8	67.6	Peptidoglycan hydrolase flgj
ORF02920	K02887	37.77	200.8	Large subunit ribosomal protein L20
ORF02337	K00426	37.1	200.3	Cytochrome bd ubiquinol oxidase subunit II [EC:7.1.1.7]
ORF00801	K02899	36.9	154.7	Large subunit ribosomal protein L27
ORF02597	K07165	36.8	158	Transmembrane sensor
ORF02027	K04062	36.63	49.4	Osmotically inducible lipoprotein osmb
ORF00116	K01448	36.13	164.1	N-acetylmuramoyl-L-alanine amidase [EC:3.5.1.28]
ORF01353	K01448	36.13	213.6	N-acetylmuramoyl-L-alanine amidase [EC:3.5.1.28]
ORF02088	K01448	36.13	123.7	N-acetylmuramoyl-L-alanine amidase [EC:3.5.1.28]
ORF01000	K00858	35.9	229.1	NAD+ kinase [EC:2.7.1.23]
ORF00176	K07507	35.83	185.4	Putative Mg2+ transporter-C (mgtc) family protein
ORF01940	K07507	35.83	206.7	Putative Mg2+ transporter-C (mgtc) family protein
ORF02646	K03636	35.6	51.9	Sulfur-carrier protein
ORF03858	K00798	35.53	250.9	Cob(I)alamin adenosyltransferase [EC:2.5.1.17]
ORF00507	K03832	35.5	84.7	Periplasmic protein tonb
ORF03105	K08999	35.37	181.2	Uncharacterized protein
ORF00701	K03154	35.3	50.4	Sulfur carrier protein
ORF03367	K01179	35.27	74.1	Endoglucanase [EC:3.2.1.4]
ORF01124	K02897	34.97	189.2	Large subunit ribosomal protein L25
ORF00087	K02860	34.57	97.8	16S rrna processing protein rimm
ORF03234	K09861	34.33	248.3	Uncharacterized protein
ORF00857	K03925	34.13	145.3	Transcriptional regulator mraz
ORF01768	K03584	33.87	83.6	DNA repair protein reco (recombination protein O)
ORF02127	K02956	33.6	109.4	Small subunit ribosomal protein S15
ORF01410	K02907	33.53	80.5	Large subunit ribosomal protein L30
ORF00190	K02902	33.3	94.2	Large subunit ribosomal protein L28
ORF02647	K03635	32.83	183.7	Molybdopterin synthase catalytic subunit [EC:2.8.1.12]
ORF01844	K06911	32.8	184	Quercetin 2,3-dioxygenase [EC:1.13.11.24]
ORF01846	K06911	32.8	268.6	Quercetin 2,3-dioxygenase [EC:1.13.11.24]
ORF02404	K06911	32.8	179.6	Quercetin 2,3-dioxygenase [EC:1.13.11.24]
ORF02204	K03687	32.63	152.5	Molecular chaperone grpe
ORF03181	K03111	32.63	121.3	Single-strand DNA-binding protein
ORF03616	K03187	32.5	89.2	Urease accessory protein
ORF01618	K03744	32.3	236.6	Lema protein
ORF02233	K07052	32.27	86.1	CAAX protease family protein
ORF03233	K07052	32.27	61	CAAX protease family protein
ORF00802	K02888	31.97	145.2	Large subunit ribosomal protein L21
ORF02376	K08998	31.9	141.9	Uncharacterized protein
ORF03396	K09158	31.87	49.8	Uncharacterized protein
ORF00114	K00275	31.43	259.4	Pyridoxamine 5'-phosphate oxidase [EC:1.4.3.5]
ORF01893	K08987	31.4	161	Putative membrane protein
ORF01372	K09780	31.13	79.3	Uncharacterized protein
ORF01132	K03571	31.1	33.4	Rod shape-determining protein mred
ORF00577	K01159	30.3	189.7	Crossover junction endodeoxyribonuclease ruvc [EC:3.1.21.10]
ORF00790	K09951	30	30.6	CRISPR-associated protein Cas2
ORF03263	K09951	30	35.4	CRISPR-associated protein Cas2
ORF00665	K03101	29.67	143.6	Signal peptidase II [EC:3.4.23.36]
ORF00934	K07460	29.67	127.2	Putative endonuclease
ORF01076	K06886	29.53	101	Hemoglobin
ORF00662	K06204	29.47	76.3	Dnak suppressor protein
ORF00411	K01489	29.4	77.6	Cytidine deaminase [EC:3.5.4.5]
ORF03781	K01489	29.4	132.7	Cytidine deaminase [EC:3.5.4.5]
ORF01350	K02968	29.33	94	Small subunit ribosomal protein S20
ORF01644	K07447	29.17	127.8	Putative pre-16S rrna nuclease [EC:3.1.-.-]
ORF00508	K03559	29.13	69.5	Biopolymer transport protein exbd
ORF00509	K03559	29.13	46.4	Biopolymer transport protein exbd
ORF00525	K03559	29.13	57.7	Biopolymer transport protein exbd
ORF00993	K03559	29.13	112.7	Biopolymer transport protein exbd
ORF01680	K02834	28.97	88.5	Ribosome-binding factor A
ORF00450	K02970	28.8	46.9	Small subunit ribosomal protein S21
ORF01078	K06940	28.73	69.4	Uncharacterized protein
ORF02883	K19048	28.53	48	Toxic protein syme
ORF03698	K03973	28.47	99.2	Phage shock protein C
ORF01299	K09748	27.13	107.8	Ribosome maturation factor rimp
ORF02985	K02838	27	223.5	Ribosome recycling factor
ORF00153	K01737	26.97	129	6-pyruvoyltetrahydropterin/6-carboxytetrahydropterin synthase [EC:4.2.3.12 4.1.2.50]
ORF01414	K02919	26.6	71.7	Large subunit ribosomal protein L36
ORF01082	K04096	26.03	293.2	DNA processing protein
ORF03005	K09946	25.7	100.7	Uncharacterized protein
ORF00535	K07040	25.5	82.2	DUF177 domain-containing protein
ORF03527	K08972	25.5	123.3	Putative membrane protein
ORF03140	K02990	25.3	105.7	Small subunit ribosomal protein S6
ORF01479	K09794	24.7	28	Uncharacterized protein
ORF01405	K02954	24.33	113.2	Small subunit ribosomal protein S14
ORF01866	K03075	24.33	79.5	Preprotein translocase subunit secg
ORF00088	K02959	24.03	177.7	Small subunit ribosomal protein S16
ORF02273	K02884	23.63	146.9	Large subunit ribosomal protein L19
ORF00710	K00407	23.6	35.6	Cytochrome c oxidase cbb3-type subunit IV
ORF00433	K03073	23.47	55	Preprotein translocase subunit sece
ORF00191	K02913	23.03	56.9	Large subunit ribosomal protein L33
ORF00425	K02935	22.6	140.4	Large subunit ribosomal protein L7/L12
ORF02919	K02916	22.53	53.4	Large subunit ribosomal protein L35
ORF00590	K02909	21.97	95.5	Large subunit ribosomal protein L31
ORF00359	K04078	21.93	145.7	Chaperonin groes
ORF00529	K02914	21.93	80.2	Large subunit ribosomal protein L34
ORF02354	K09888	21.9	37.1	Cell division protein zapa
ORF00778	K03536	21.3	71.7	Ribonuclease P protein component [EC:3.1.26.5]
ORF00536	K02911	21.2	52.2	Large subunit ribosomal protein L32
ORF00676	K00789	20.23	569.1	S-adenosylmethionine synthetase [EC:2.5.1.6]
ORF02774	K01507	19.87	151	Inorganic pyrophosphatase [EC:3.6.1.1]
ORF01252	K01673	19.17	152.2	Carbonic anhydrase [EC:4.2.1.1]
ORF01255	K01673	19.17	225.7	Carbonic anhydrase [EC:4.2.1.1]
ORF00006	K01992	16	20.7	ABC-2 type transport system permease protein
ORF00524	K01992	16	22.1	ABC-2 type transport system permease protein
ORF00634	K01992	16	20.8	ABC-2 type transport system permease protein
ORF01560	K07491	14.9	99.2	REP-associated tyrosine transposase
ORF02324	K07491	14.9	52.3	REP-associated tyrosine transposase
ORF03793	K07491	14.9	54.1	REP-associated tyrosine transposase
ORF02239	K20276	12.07	12.5	Large repetitive protein
