# Supplementary material for: Characterization and Comparative Genomic Analysis of a Highly Colistin-Resistant Chryseobacterium gallinarum: a Rare, Uncommon Pathogen
Source: Front Cell Infect Microbiol. 2022 Jul 14;12:933006. doi: 10.3389/fcimb.2022.933006 (PMC9329510; doi:10.3389/fcimb.2022.933006)
Supplement: Supplementary file 4 [file Table_3.xlsx]

## Sheet: Table-S4
Supplementary Table S3: Predicted antimicrobial resistances gene present in the C. gallinarum MGC42
Category	Resistant gene	Gene Family	Drug class	Resistant Mechanism	ORF id
Bacitracin	bcrA	Atp-binding cassette (abc) antibiotic efflux pump	Peptide	Antibiotic efflux	ORF03422
Fluoroquinolone	qacH	Small multidrug resistance (smr) antibiotic efflux pump	Disinfecting agents and antiseptics	Antibiotic efflux	ORF00082
Multidrug	MexF	Resistance-nodulation-cell division (rnd) antibiotic efflux pump	Phenicol, Diaminopyrimidine, Fluoroquinolone	Antibiotic efflux	ORF02177, ORF02462
Multidrug	efrB	Atp-binding cassette (abc) antibiotic efflux pump	Rifamycin, Macrolide, Fluoroquinolone	Antibiotic efflux	ORF00969
Multidrug	abcA	ATP-binding cassette (abc) antibiotic efflux pump	Peptide, Cephalosporin, Penam	Antibiotic efflux	ORF01867
Unclassified	arlR	Major facilitator superfamily (mfs) antibiotic efflux pump	Disinfecting agents and antiseptics, fluoroquinolone antibiotic	Antibiotic efflux	ORF00869, ORF01407
Beta-lactam	CGB-1 like	CGB beta-lactamase / metallo-β-lactamases / carbapenemases	Penam, Carbapenem, Cephalosporin	Antibiotic inactivation	ORF03015
Beta-lactam	CIA-4 like	CIA beta-lactamase / serine-carbapenemases	Carbapenem, Cephalosporin	Antibiotic inactivation	ORF03368
Rifamycin	arr-1	Rifampin adp-ribosyltransferase (arr)	Rifamycin	Antibiotic inactivation	ORF03159
Bacitracin	bacA	Undecaprenyl pyrophosphate related proteins	Peptide	Antibiotic target alteration	ORF03375
Glycopeptide	vanR	Glycopeptide resistance gene cluster, vanr	Glycopeptide	Antibiotic target alteration	ORF03089, ORF02665
Multidrug	rpoB2	Rifamycin-resistant beta-subunit of rna polymerase (rpob)	Rifamycin	Antibiotic target alteration, antibiotic target replacement	ORF02646
