# Supplementary material for: Characterization and Comparative Genomic Analysis of a Highly Colistin-Resistant Chryseobacterium gallinarum: a Rare, Uncommon Pathogen
Source: Front Cell Infect Microbiol. 2022 Jul 14;12:933006. doi: 10.3389/fcimb.2022.933006 (PMC9329510; doi:10.3389/fcimb.2022.933006)
Supplement: Supplementary file 5 [file Table_4.xlsx]

## Sheet: Table-S5.1
Supplementary Table S4: Predicted virullance gene present in the C. gallinarum MGC42
ORFID	Start	End	Name	Product	VirulenceHMM prediction	Virulence classifier prediction	Virulence prediction	Signal peptide	Virulence confidence level
ORF00011	9165	9959	Hyp	Hypothetical protein	pathogenic	pathogenic	pathogenic	No	Non-secreted Virulence factor
ORF00015	13891	15531	Hyp	Hypothetical protein	pathogenic	pathogenic	pathogenic	No	Non-secreted Virulence factor
ORF00017	17394	18158	exoA	Exodeoxyribonuclease	pathogenic	pathogenic	pathogenic	No	Non-secreted Virulence factor
ORF00019	19468	20202	Hyp	Hypothetical protein	pathogenic	pathogenic	pathogenic	No	Non-secreted Virulence factor
ORF00021	21270	22571	Hyp	Hypothetical protein	pathogenic	pathogenic	pathogenic	Yes	Secreted Virulence factor
ORF00023	23238	23807	epsL	putative sugar transferase EpsL	pathogenic	pathogenic	pathogenic	No	Non-secreted Virulence factor
ORF00024	23818	24954	epsN_1/capL	Putative pyridoxal phosphate-dependent aminotransferase EpsN / Capsule (Staphylococcus)	pathogenic	pathogenic	pathogenic	No	Non-secreted Virulence factor
ORF00025	24976	25587	epsM	UDP-N-acetylbacillosamine N-acetyltransferase	pathogenic	pathogenic	pathogenic	No	Non-secreted Virulence factor
ORF00027	26205	27332	epsD	Putative glycosyltransferase EpsD	pathogenic	pathogenic	pathogenic	No	Non-secreted Virulence factor
ORF00029	28858	30021	bshA_1	N-acetyl-alpha-D-glucosaminyl L-malate synthase	pathogenic	pathogenic	pathogenic	No	Non-secreted Virulence factor
ORF00030	30021	31106	epsF	Putative glycosyltransferase EpsF	pathogenic	pathogenic	pathogenic	No	Non-secreted Virulence factor
ORF00033	34122	34985	Hyp	Hypothetical protein	pathogenic	pathogenic	pathogenic	No	Non-secreted Virulence factor
ORF00035	35898	37415	epsK	putative membrane protein EpsK	pathogenic	pathogenic	pathogenic	No	Non-secreted Virulence factor
ORF00041	45497	46312	epsN_2	Putative pyridoxal phosphate-dependent aminotransferase EpsN	pathogenic	pathogenic	pathogenic	No	Non-secreted Virulence factor
ORF00045	49314	50360	ccp_1	Cytochrome c551 peroxidase	pathogenic	pathogenic	pathogenic	Yes	Secreted Virulence factor
ORF00060	67425	68270	Hyp	Hypothetical protein	pathogenic	pathogenic	pathogenic	Yes	Secreted Virulence factor
ORF00063	70231	72846	Hyp	Hypothetical protein	pathogenic	pathogenic	pathogenic	No	Non-secreted Virulence factor
ORF00065	73639	74508	Hyp	Hypothetical protein	pathogenic	pathogenic	pathogenic	No	Non-secreted Virulence factor
ORF00069	75123	75614	Hyp	Hypothetical protein	pathogenic	pathogenic	pathogenic	No	Non-secreted Virulence factor
ORF00074	81345	82661	hlyD	Hemolysin secretion protein D,C chromosomal	pathogenic	pathogenic	pathogenic	No	Non-secreted Virulence factor
ORF00078	87023	87970	Hyp	Hypothetical protein	pathogenic	pathogenic	pathogenic	No	Non-secreted Virulence factor
ORF00079	87986	88156	Hyp	Hypothetical protein	pathogenic	pathogenic	pathogenic	Yes	Secreted Virulence factor
ORF00080	88169	88363	Hyp	Hypothetical protein	pathogenic	pathogenic	pathogenic	No	Non-secreted Virulence factor
ORF00081	88613	90355	Hyp	Hypothetical protein	pathogenic	pathogenic	pathogenic	Yes	Secreted Virulence factor
ORF00083	90754	92949	f1pep1_1	Prolyl endopeptidase	pathogenic	pathogenic	pathogenic	Yes	Secreted Virulence factor
ORF00084	92950	95211	Hyp	Hypothetical protein	pathogenic	pathogenic	pathogenic	Yes	Secreted Virulence factor
ORF00089	98476	98988	Hyp	Hypothetical protein	pathogenic	pathogenic	pathogenic	No	Non-secreted Virulence factor
ORF00091	99698	100222	Hyp	Hypothetical protein	pathogenic	pathogenic	pathogenic	Yes	Secreted Virulence factor
ORF00093	102468	102899	Hyp	Hypothetical protein	pathogenic	pathogenic	pathogenic	Yes	Secreted Virulence factor
ORF00094	102934	103134	Hyp	Hypothetical protein	pathogenic	pathogenic	pathogenic	Yes	Secreted Virulence factor
ORF00098	106785	107348	Hyp	Hypothetical protein	pathogenic	pathogenic	pathogenic	No	Non-secreted Virulence factor
ORF00099	107583	108203	Hyp	Hypothetical protein	pathogenic	pathogenic	pathogenic	Yes	Secreted Virulence factor
ORF00105	111546	112745	Hyp	Hypothetical protein	pathogenic	pathogenic	pathogenic	Yes	Secreted Virulence factor
ORF00106	112858	113406	Hyp	Hypothetical protein	pathogenic	pathogenic	pathogenic	Yes	Secreted Virulence factor
ORF00108	114280	114720	Hyp	Hypothetical protein	pathogenic	pathogenic	pathogenic	No	Non-secreted Virulence factor
ORF00113	117991	118281	Hyp	Hypothetical protein	pathogenic	pathogenic	pathogenic	Yes	Secreted Virulence factor
ORF00114	119774	120415	Hyp	Hypothetical protein	pathogenic	pathogenic	pathogenic	No	Non-secreted Virulence factor
ORF00115	120440	120988	Hyp	Hypothetical protein	pathogenic	pathogenic	pathogenic	Yes	Secreted Virulence factor
ORF00125	132069	132515	Hyp	Hypothetical protein	pathogenic	pathogenic	pathogenic	Yes	Secreted Virulence factor
ORF00129	136295	136693	Hyp	Hypothetical protein	pathogenic	pathogenic	pathogenic	No	Non-secreted Virulence factor
ORF00131	137439	137876	Hyp	Hypothetical protein	pathogenic	pathogenic	pathogenic	Yes	Secreted Virulence factor
ORF00132	137959	138192	Hyp	Hypothetical protein	pathogenic	pathogenic	pathogenic	Yes	Secreted Virulence factor
ORF00133	138235	139140	Hyp	Hypothetical protein	pathogenic	pathogenic	pathogenic	Yes	Secreted Virulence factor
ORF00136	142813	143499	Hyp	Hypothetical protein	pathogenic	pathogenic	pathogenic	No	Non-secreted Virulence factor
ORF00137	143613	144947	Hyp	Hypothetical protein	pathogenic	pathogenic	pathogenic	Yes	Secreted Virulence factor
ORF00139	145706	148129	btuB_1	Vitamin B12 transporter BtuB	pathogenic	pathogenic	pathogenic	Yes	Secreted Virulence factor
ORF00142	150986	152116	hdc_1	Histidine decarboxylase	pathogenic	pathogenic	pathogenic	No	Non-secreted Virulence factor
ORF00143	152286	153641	Hyp	Hypothetical protein	pathogenic	pathogenic	pathogenic	Yes	Secreted Virulence factor
ORF00144	153781	154458	degU_1	Transcriptional regulatory protein DegU	pathogenic	pathogenic	pathogenic	No	Non-secreted Virulence factor
ORF00147	155847	156620	Hyp	Hypothetical protein	pathogenic	pathogenic	pathogenic	Yes	Secreted Virulence factor
ORF00162	171148	171744	Hyp	Hypothetical protein	pathogenic	pathogenic	pathogenic	No	Non-secreted Virulence factor
ORF00163	172584	173114	Hyp	Hypothetical protein	pathogenic	pathogenic	pathogenic	No	Non-secreted Virulence factor
ORF00168	177299	178732	Hyp	Hypothetical protein	pathogenic	pathogenic	pathogenic	No	Non-secreted Virulence factor
ORF00174	183013	184371	cusS_1	Sensor histidine kinase CusS	pathogenic	pathogenic	pathogenic	No	Non-secreted Virulence factor
ORF00177	186197	187297	czcB_1	Cobalt-zinc-cadmium resistance protein CzcB	pathogenic	pathogenic	pathogenic	Yes	Secreted Virulence factor
ORF00179	190409	191677	czcC_1	Cobalt-zinc-cadmium resistance protein CzcC	pathogenic	pathogenic	pathogenic	Yes	Secreted Virulence factor
ORF00180	191885	192340	Hyp	Hypothetical protein	pathogenic	pathogenic	pathogenic	Yes	Secreted Virulence factor
ORF00188	201336	203048	Hyp	Hypothetical protein	pathogenic	pathogenic	pathogenic	No	Non-secreted Virulence factor
ORF00190	203290	203529	Hyp	Hypothetical protein	pathogenic	pathogenic	pathogenic	No	Non-secreted Virulence factor
ORF00199	209203	210726	Hyp	Hypothetical protein	pathogenic	pathogenic	pathogenic	Yes	Secreted Virulence factor
ORF00217	229949	232387	btuB_2	Vitamin B12 transporter BtuB	pathogenic	pathogenic	pathogenic	Yes	Secreted Virulence factor
ORF00222	236655	237209	Hyp	Hypothetical protein	pathogenic	pathogenic	pathogenic	Yes	Secreted Virulence factor
ORF00224	237508	238104	Hyp	Hypothetical protein	pathogenic	pathogenic	pathogenic	Yes	Secreted Virulence factor
ORF00225	238474	239634	acrA	Multidrug efflux pump subunit AcrA	pathogenic	pathogenic	pathogenic	Yes	Secreted Virulence factor
ORF00227	243265	244677	Hyp	Hypothetical protein	pathogenic	pathogenic	pathogenic	Yes	Secreted Virulence factor
ORF00229	245756	246601	Hyp	Hypothetical protein	pathogenic	pathogenic	pathogenic	Yes	Secreted Virulence factor
ORF00233	248746	249027	Hyp	Hypothetical protein	pathogenic	pathogenic	pathogenic	Yes	Secreted Virulence factor
ORF00235	251401	253845	Hyp	Hypothetical protein	pathogenic	pathogenic	pathogenic	No	Non-secreted Virulence factor
ORF00239	256507	257871	Hyp	Hypothetical protein	pathogenic	pathogenic	pathogenic	No	Non-secreted Virulence factor
ORF00240	258068	258139	Hyp	Hypothetical protein	pathogenic	pathogenic	pathogenic	Yes	Secreted Virulence factor
ORF00243	260561	261115	Hyp	Hypothetical protein	pathogenic	pathogenic	pathogenic	Yes	Secreted Virulence factor
ORF00246	263940	264503	Hyp	Hypothetical protein	pathogenic	pathogenic	pathogenic	Yes	Secreted Virulence factor
ORF00247	264523	265062	Hyp	Hypothetical protein	pathogenic	pathogenic	pathogenic	No	Non-secreted Virulence factor
ORF00249	265647	265898	Hyp	Hypothetical protein	pathogenic	pathogenic	pathogenic	No	Non-secreted Virulence factor
ORF00250	266001	266387	Hyp	Hypothetical protein	pathogenic	pathogenic	pathogenic	Yes	Secreted Virulence factor
ORF00251	266628	267104	Hyp	Hypothetical protein	pathogenic	pathogenic	pathogenic	No	Non-secreted Virulence factor
ORF00252	267290	267400	Hyp	Hypothetical protein	pathogenic	pathogenic	pathogenic	Yes	Secreted Virulence factor
ORF00259	270828	271235	Hyp	Hypothetical protein	pathogenic	pathogenic	pathogenic	Yes	Secreted Virulence factor
ORF00260	271347	271922	Hyp	Hypothetical protein	pathogenic	pathogenic	pathogenic	No	Non-secreted Virulence factor
ORF00265	276658	279501	Hyp	Hypothetical protein	pathogenic	pathogenic	pathogenic	Yes	Secreted Virulence factor
ORF00271	286849	287319	asnC_1	Regulatory protein AsnC	pathogenic	pathogenic	pathogenic	No	Non-secreted Virulence factor
ORF00275	289326	290588	Hyp	Hypothetical protein	pathogenic	pathogenic	pathogenic	Yes	Secreted Virulence factor
ORF00276	290654	291517	acm	Lysozyme M1	pathogenic	pathogenic	pathogenic	No	Non-secreted Virulence factor
ORF00277	291653	293326	Hyp	Hypothetical protein	pathogenic	pathogenic	pathogenic	No	Non-secreted Virulence factor
ORF00280	296938	299229	cntO_1	Metal-pseudopaline receptor CntO	pathogenic	pathogenic	pathogenic	Yes	Secreted Virulence factor
ORF00298	316910	317461	Hyp	Hypothetical protein	pathogenic	pathogenic	pathogenic	Yes	Secreted Virulence factor
ORF00299	317639	318823	Hyp	Hypothetical protein	pathogenic	pathogenic	pathogenic	Yes	Secreted Virulence factor
ORF00300	319120	320124	Hyp	Hypothetical protein	pathogenic	pathogenic	pathogenic	Yes	Secreted Virulence factor
ORF00302	321968	324859	dpp5_1	Dipeptidyl-peptidase 5	pathogenic	pathogenic	pathogenic	Yes	Secreted Virulence factor
ORF00304	327186	327581	Hyp	Hypothetical protein	pathogenic	pathogenic	pathogenic	No	Non-secreted Virulence factor
ORF00307	328692	329666	Hyp	Hypothetical protein	pathogenic	pathogenic	pathogenic	No	Non-secreted Virulence factor
ORF00314	333754	338109	Hyp	Hypothetical protein	pathogenic	pathogenic	pathogenic	No	Non-secreted Virulence factor
ORF00320	342888	349775	Hyp	Hypothetical protein	pathogenic	pathogenic	pathogenic	Yes	Secreted Virulence factor
ORF00321	349876	350361	Hyp	Hypothetical protein	pathogenic	pathogenic	pathogenic	Yes	Secreted Virulence factor
ORF00327	356256	357263	Hyp	Hypothetical protein	pathogenic	pathogenic	pathogenic	No	Non-secreted Virulence factor
ORF00330	361221	361514	Hyp	Hypothetical protein	pathogenic	pathogenic	pathogenic	No	Non-secreted Virulence factor
ORF00332	363995	364882	ccoP2	Cbb3-type cytochrome c oxidase subunit CcoP2	pathogenic	pathogenic	pathogenic	No	Non-secreted Virulence factor
ORF00333	365170	370191	Hyp	Hypothetical protein	pathogenic	pathogenic	pathogenic	No	Non-secreted Virulence factor
ORF00336	373567	375372	argS	Arginine--tRNA ligase	pathogenic	pathogenic	pathogenic	No	Non-secreted Virulence factor
ORF00339	380426	381823	Hyp	Hypothetical protein	pathogenic	pathogenic	pathogenic	Yes	Secreted Virulence factor
ORF00351	398768	401155	Hyp	Hypothetical protein	pathogenic	pathogenic	pathogenic	Yes	Secreted Virulence factor
ORF00353	401894	402922	Hyp	Hypothetical protein	pathogenic	pathogenic	pathogenic	No	Non-secreted Virulence factor
ORF00364	410719	411570	Hyp	Hypothetical protein	pathogenic	pathogenic	pathogenic	Yes	Secreted Virulence factor
ORF00369	414440	415615	Hyp	Hypothetical protein	pathogenic	pathogenic	pathogenic	No	Non-secreted Virulence factor
ORF00371	416118	416522	Hyp	Hypothetical protein	pathogenic	pathogenic	pathogenic	No	Non-secreted Virulence factor
ORF00372	416617	417162	Hyp	Hypothetical protein	pathogenic	pathogenic	pathogenic	No	Non-secreted Virulence factor
ORF00380	425869	426252	Hyp	Hypothetical protein	pathogenic	pathogenic	pathogenic	Yes	Secreted Virulence factor
ORF00392	435029	435880	Hyp	Hypothetical protein	pathogenic	pathogenic	pathogenic	No	Non-secreted Virulence factor
ORF00398	440477	441502	Hyp	Hypothetical protein	pathogenic	pathogenic	pathogenic	No	Non-secreted Virulence factor
ORF00400	442449	442964	Hyp	Hypothetical protein	pathogenic	pathogenic	pathogenic	Yes	Secreted Virulence factor
ORF00401	442986	443441	Hyp	Hypothetical protein	pathogenic	pathogenic	pathogenic	No	Non-secreted Virulence factor
ORF00404	446309	446476	Hyp	Hypothetical protein	pathogenic	pathogenic	pathogenic	No	Non-secreted Virulence factor
ORF00410	452093	452938	Hyp	Hypothetical protein	pathogenic	pathogenic	pathogenic	Yes	Secreted Virulence factor
ORF00422	467240	469837	Hyp	Hypothetical protein	pathogenic	pathogenic	pathogenic	No	Non-secreted Virulence factor
ORF00423	469873	471015	Hyp	Hypothetical protein	pathogenic	pathogenic	pathogenic	Yes	Secreted Virulence factor
ORF00424	471131	471637	Hyp	Hypothetical protein	pathogenic	pathogenic	pathogenic	Yes	Secreted Virulence factor
ORF00432	476970	477512	Hyp	Hypothetical protein	pathogenic	pathogenic	pathogenic	No	Non-secreted Virulence factor
ORF00433	477532	477738	Hyp	Hypothetical protein	pathogenic	pathogenic	pathogenic	Yes	Secreted Virulence factor
ORF00435	477878	479065	tuf	EF-Tu (Mycoplasma)	pathogenic	pathogenic	pathogenic	No	Non-secreted Virulence factor
ORF00437	482481	483566	czcB_2	Cobalt-zinc-cadmium resistance protein CzcB	pathogenic	pathogenic	pathogenic	Yes	Secreted Virulence factor
ORF00438	483569	484810	czcC_2	Cobalt-zinc-cadmium resistance protein CzcC	pathogenic	pathogenic	pathogenic	Yes	Secreted Virulence factor
ORF00439	485014	486378	arlS	Signal transduction histidine-protein kinase ArlS	pathogenic	pathogenic	pathogenic	No	Non-secreted Virulence factor
ORF00443	487648	487729	Hyp	Hypothetical protein	pathogenic	pathogenic	pathogenic	Yes	Secreted Virulence factor
ORF00445	487910	487983	Hyp	Hypothetical protein	pathogenic	pathogenic	pathogenic	Yes	Secreted Virulence factor
ORF00457	493830	494303	Hyp	Hypothetical protein	pathogenic	pathogenic	pathogenic	No	Non-secreted Virulence factor
ORF00467	505287	510266	Hyp	Hypothetical protein	pathogenic	pathogenic	pathogenic	No	Non-secreted Virulence factor
ORF00472	519260	519928	Hyp	Hypothetical protein	pathogenic	pathogenic	pathogenic	No	Non-secreted Virulence factor
ORF00474	520402	521811	Hyp	Hypothetical protein	pathogenic	pathogenic	pathogenic	No	Non-secreted Virulence factor
ORF00476	523934	524158	Hyp	Hypothetical protein	pathogenic	pathogenic	pathogenic	Yes	Secreted Virulence factor
ORF00483	532236	533342	Hyp	Hypothetical protein	pathogenic	pathogenic	pathogenic	No	Non-secreted Virulence factor
ORF00486	535359	536018	Hyp	Hypothetical protein	pathogenic	pathogenic	pathogenic	Yes	Secreted Virulence factor
ORF00496	547097	547831	dprE2_1	Decaprenylphosphoryl-2-keto-beta-D-erythro-pentose reductase	pathogenic	pathogenic	pathogenic	No	Non-secreted Virulence factor
ORF00500	549861	551522	Hyp	Hypothetical protein	pathogenic	pathogenic	pathogenic	Yes	Secreted Virulence factor
ORF00505	554861	555733	Hyp	Hypothetical protein	pathogenic	pathogenic	pathogenic	No	Non-secreted Virulence factor
ORF00509	557449	558057	Hyp	Hypothetical protein	pathogenic	pathogenic	pathogenic	Yes	Secreted Virulence factor
ORF00512	562219	562692	Hyp	Hypothetical protein	pathogenic	pathogenic	pathogenic	No	Non-secreted Virulence factor
ORF00515	564645	565271	Hyp	Hypothetical protein	pathogenic	pathogenic	pathogenic	No	Non-secreted Virulence factor
ORF00521	569321	569476	Hyp	Hypothetical protein	pathogenic	pathogenic	pathogenic	No	Non-secreted Virulence factor
ORF00527	575701	576519	Hyp	Hypothetical protein	pathogenic	pathogenic	pathogenic	No	Non-secreted Virulence factor
ORF00540	587261	588049	Hyp	Hypothetical protein	pathogenic	pathogenic	pathogenic	Yes	Secreted Virulence factor
ORF00545	591798	592847	epsH_1	Putative glycosyltransferase EpsH	pathogenic	pathogenic	pathogenic	No	Non-secreted Virulence factor
ORF00548	596205	597248	Hyp	Hypothetical protein	pathogenic	pathogenic	pathogenic	Yes	Secreted Virulence factor
ORF00555	603033	605873	Hyp	Hypothetical protein	pathogenic	pathogenic	pathogenic	No	Non-secreted Virulence factor
ORF00557	608978	612376	Hyp	Hypothetical protein	pathogenic	pathogenic	pathogenic	Yes	Secreted Virulence factor
ORF00560	613619	614392	Hyp	Hypothetical protein	pathogenic	pathogenic	pathogenic	No	Non-secreted Virulence factor
ORF00561	614492	615169	Hyp	Hypothetical protein	pathogenic	pathogenic	pathogenic	Yes	Secreted Virulence factor
ORF00563	615891	616328	Hyp	Hypothetical protein	pathogenic	pathogenic	pathogenic	Yes	Secreted Virulence factor
ORF00566	617858	618313	Hyp	Hypothetical protein	pathogenic	pathogenic	pathogenic	Yes	Secreted Virulence factor
ORF00567	618483	619760	Hyp	Hypothetical protein	pathogenic	pathogenic	pathogenic	No	Non-secreted Virulence factor
ORF00568	619802	620194	Hyp	Hypothetical protein	pathogenic	pathogenic	pathogenic	Yes	Secreted Virulence factor
ORF00569	620380	623727	Hyp	Hypothetical protein	pathogenic	pathogenic	pathogenic	Yes	Secreted Virulence factor
ORF00577	632291	632845	Hyp	Hypothetical protein	pathogenic	pathogenic	pathogenic	No	Non-secreted Virulence factor
ORF00586	647276	648556	Hyp	Hypothetical protein	pathogenic	pathogenic	pathogenic	No	Non-secreted Virulence factor
ORF00589	649856	651016	Hyp	Hypothetical protein	pathogenic	pathogenic	pathogenic	No	Non-secreted Virulence factor
ORF00590	651294	651545	Hyp	Hypothetical protein	pathogenic	pathogenic	pathogenic	Yes	Secreted Virulence factor
ORF00594	654789	655463	Hyp	Hypothetical protein	pathogenic	pathogenic	pathogenic	Yes	Secreted Virulence factor
ORF00599	663491	664279	acr1	Fatty acyl-CoA reductase	pathogenic	pathogenic	pathogenic	No	Non-secreted Virulence factor
ORF00601	666193	667626	Hyp	Hypothetical protein	pathogenic	pathogenic	pathogenic	Yes	Secreted Virulence factor
ORF00605	674987	676882	Hyp	Hypothetical protein	pathogenic	pathogenic	pathogenic	No	Non-secreted Virulence factor
ORF00615	700929	703439	Hyp	Hypothetical protein	pathogenic	pathogenic	pathogenic	Yes	Secreted Virulence factor
ORF00616	703442	704311	Hyp	Hypothetical protein	pathogenic	pathogenic	pathogenic	No	Non-secreted Virulence factor
ORF00619	706581	707651	Hyp	Hypothetical protein	pathogenic	pathogenic	pathogenic	Yes	Secreted Virulence factor
ORF00622	710627	714004	Hyp	Hypothetical protein	pathogenic	pathogenic	pathogenic	No	Non-secreted Virulence factor
ORF00628	721726	722157	Hyp	Hypothetical protein	pathogenic	pathogenic	pathogenic	No	Non-secreted Virulence factor
ORF00629	722162	722605	Hyp	Hypothetical protein	pathogenic	pathogenic	pathogenic	No	Non-secreted Virulence factor
ORF00630	722890	725802	Hyp	Hypothetical protein	pathogenic	pathogenic	pathogenic	Yes	Secreted Virulence factor
ORF00635	729661	730089	Hyp	Hypothetical protein	pathogenic	pathogenic	pathogenic	Yes	Secreted Virulence factor
ORF00636	730086	731219	fabF_2	3-oxoacyl-[acyl-carrier-protein] synthase 2	pathogenic	pathogenic	pathogenic	No	Non-secreted Virulence factor
ORF00639	732215	733414	fabF_3	3-oxoacyl-[acyl-carrier-protein] synthase 2	pathogenic	pathogenic	pathogenic	No	Non-secreted Virulence factor
ORF00640	733411	734472	Hyp	Hypothetical protein	pathogenic	pathogenic	pathogenic	Yes	Secreted Virulence factor
ORF00648	739218	740471	estD	Esterase EstD	pathogenic	pathogenic	pathogenic	Yes	Secreted Virulence factor
ORF00651	742538	744055	crtNb	4,C4'-diapolycopene oxygenase	pathogenic	pathogenic	pathogenic	Yes	Secreted Virulence factor
ORF00654	745465	746685	fabB	3-oxoacyl-[acyl-carrier-protein] synthase 1	pathogenic	pathogenic	pathogenic	No	Non-secreted Virulence factor
ORF00664	758180	758374	Hyp	Hypothetical protein	pathogenic	pathogenic	pathogenic	Yes	Secreted Virulence factor
ORF00665	758374	759012	Hyp	Hypothetical protein	pathogenic	pathogenic	pathogenic	No	Non-secreted Virulence factor
ORF00666	759023	759667	Hyp	Hypothetical protein	pathogenic	pathogenic	pathogenic	Yes	Secreted Virulence factor
ORF00671	763343	763792	Hyp	Hypothetical protein	pathogenic	pathogenic	pathogenic	Yes	Secreted Virulence factor
ORF00684	773913	775688	Hyp	Hypothetical protein	pathogenic	pathogenic	pathogenic	Yes	Secreted Virulence factor
ORF00698	793565	794179	Hyp	Hypothetical protein	pathogenic	pathogenic	pathogenic	Yes	Secreted Virulence factor
ORF00700	794784	796595	Hyp	Hypothetical protein	pathogenic	pathogenic	pathogenic	No	Non-secreted Virulence factor
ORF00702	796885	796980	Hyp	Hypothetical protein	pathogenic	pathogenic	pathogenic	Yes	Secreted Virulence factor
ORF00704	797987	798304	Hyp	Hypothetical protein	pathogenic	pathogenic	pathogenic	No	Non-secreted Virulence factor
ORF00707	799905	802367	copA_1	putative copper-importing P-type ATPase A	pathogenic	pathogenic	pathogenic	No	Non-secreted Virulence factor
ORF00708	802477	802689	Hyp	Hypothetical protein	pathogenic	pathogenic	pathogenic	Yes	Secreted Virulence factor
ORF00711	805201	806082	fixP	Cbb3-type cytochrome c oxidase subunit FixP	pathogenic	pathogenic	pathogenic	No	Non-secreted Virulence factor
ORF00716	809179	809310	Hyp	Hypothetical protein	pathogenic	pathogenic	pathogenic	No	Non-secreted Virulence factor
ORF00726	818649	819977	fadF_2	putative iron-sulfur-binding oxidoreductase FadF	pathogenic	pathogenic	pathogenic	No	Non-secreted Virulence factor
ORF00727	819986	820936	Hyp	Hypothetical protein	pathogenic	pathogenic	pathogenic	No	Non-secreted Virulence factor
ORF00729	823467	825884	Hyp	Hypothetical protein	pathogenic	pathogenic	pathogenic	Yes	Secreted Virulence factor
ORF00745	839638	840186	Hyp	Hypothetical protein	pathogenic	pathogenic	pathogenic	No	Non-secreted Virulence factor
ORF00747	841364	841657	Hyp	Hypothetical protein	pathogenic	pathogenic	pathogenic	No	Non-secreted Virulence factor
ORF00748	841671	841964	Hyp	Hypothetical protein	pathogenic	pathogenic	pathogenic	No	Non-secreted Virulence factor
ORF00749	842007	844568	Hyp	Hypothetical protein	pathogenic	pathogenic	pathogenic	No	Non-secreted Virulence factor
ORF00751	845358	846239	Hyp	Hypothetical protein	pathogenic	pathogenic	pathogenic	No	Non-secreted Virulence factor
ORF00752	846369	846875	Hyp	Hypothetical protein	pathogenic	pathogenic	pathogenic	Yes	Secreted Virulence factor
ORF00754	847563	848108	Hyp	Hypothetical protein	pathogenic	pathogenic	pathogenic	Yes	Secreted Virulence factor
ORF00755	848136	849527	Hyp	Hypothetical protein	pathogenic	pathogenic	pathogenic	Yes	Secreted Virulence factor
ORF00758	853435	855522	f1pep1_2	Prolyl endopeptidase	pathogenic	pathogenic	pathogenic	No	Non-secreted Virulence factor
ORF00762	858913	861333	fepA_1	Ferrienterobactin receptor	pathogenic	pathogenic	pathogenic	Yes	Secreted Virulence factor
ORF00765	865009	865293	Hyp	Hypothetical protein	pathogenic	pathogenic	pathogenic	Yes	Secreted Virulence factor
ORF00768	868810	869532	bcrA_1	Bacitracin transport ATP-binding protein BcrA	pathogenic	pathogenic	pathogenic	No	Non-secreted Virulence factor
ORF00769	869536	871002	Hyp	Hypothetical protein	pathogenic	pathogenic	pathogenic	Yes	Secreted Virulence factor
ORF00770	871054	872703	Hyp	Hypothetical protein	pathogenic	pathogenic	pathogenic	Yes	Secreted Virulence factor
ORF00774	875501	876496	bamD	Outer membrane protein assembly factor BamD	pathogenic	pathogenic	pathogenic	Yes	Secreted Virulence factor
ORF00777	877945	878670	Hyp	Hypothetical protein	pathogenic	pathogenic	pathogenic	No	Non-secreted Virulence factor
ORF00780	880042	882060	Hyp	Hypothetical protein	pathogenic	pathogenic	pathogenic	Yes	Secreted Virulence factor
ORF00782	882603	883307	Hyp	Hypothetical protein	pathogenic	pathogenic	pathogenic	No	Non-secreted Virulence factor
ORF00789	890144	891343	Hyp	Hypothetical protein	pathogenic	pathogenic	pathogenic	Yes	Secreted Virulence factor
ORF00791	892968	894494	Hyp	Hypothetical protein	pathogenic	pathogenic	pathogenic	Yes	Secreted Virulence factor
ORF00796	897945	898385	Hyp	Hypothetical protein	pathogenic	pathogenic	pathogenic	No	Non-secreted Virulence factor
ORF00797	898492	899982	Hyp	Hypothetical protein	pathogenic	pathogenic	pathogenic	Yes	Secreted Virulence factor
ORF00805	907036	907614	Hyp	Hypothetical protein	pathogenic	pathogenic	pathogenic	Yes	Secreted Virulence factor
ORF00810	912448	914925	fepA_2	Ferrienterobactin receptor	pathogenic	pathogenic	pathogenic	Yes	Secreted Virulence factor
ORF00825	928197	928358	Hyp	Hypothetical protein	pathogenic	pathogenic	pathogenic	Yes	Secreted Virulence factor
ORF00829	930423	933077	Hyp	Hypothetical protein	pathogenic	pathogenic	pathogenic	Yes	Secreted Virulence factor
ORF00830	933109	933912	Hyp	Hypothetical protein	pathogenic	pathogenic	pathogenic	Yes	Secreted Virulence factor
ORF00833	935511	938585	Hyp	Hypothetical protein	pathogenic	pathogenic	pathogenic	Yes	Secreted Virulence factor
ORF00834	938736	940913	cntO_2	Metal-pseudopaline receptor CntO	pathogenic	pathogenic	pathogenic	Yes	Secreted Virulence factor
ORF00836	942150	944264	Hyp	Hypothetical protein	pathogenic	pathogenic	pathogenic	No	Non-secreted Virulence factor
ORF00837	944313	945524	Hyp	Hypothetical protein	pathogenic	pathogenic	pathogenic	No	Non-secreted Virulence factor
ORF00840	947511	948371	Hyp	Hypothetical protein	pathogenic	pathogenic	pathogenic	No	Non-secreted Virulence factor
ORF00845	951941	953665	Hyp	Hypothetical protein	pathogenic	pathogenic	pathogenic	Yes	Secreted Virulence factor
ORF00848	954356	955906	ftsH_1	ATP-dependent zinc metalloprotease FtsH	pathogenic	pathogenic	pathogenic	No	Non-secreted Virulence factor
ORF00852	958509	958679	Hyp	Hypothetical protein	pathogenic	pathogenic	pathogenic	No	Non-secreted Virulence factor
ORF00855	959598	960221	engB	putative GTP-binding protein EngB	pathogenic	pathogenic	pathogenic	No	Non-secreted Virulence factor
ORF00858	961826	962719	Hyp	Hypothetical protein	pathogenic	pathogenic	pathogenic	Yes	Secreted Virulence factor
ORF00859	962786	963151	Hyp	Hypothetical protein	pathogenic	pathogenic	pathogenic	Yes	Secreted Virulence factor
ORF00861	965186	966646	Hyp	Hypothetical protein	pathogenic	pathogenic	pathogenic	Yes	Secreted Virulence factor
ORF00880	987249	987743	Hyp	Hypothetical protein	pathogenic	pathogenic	pathogenic	Yes	Secreted Virulence factor
ORF00881	988016	989416	cusS_2	Sensor histidine kinase CusS	pathogenic	pathogenic	pathogenic	No	Non-secreted Virulence factor
ORF00886	992812	997617	Hyp	Hypothetical protein	pathogenic	pathogenic	pathogenic	Yes	Secreted Virulence factor
ORF00888	999905	1000555	Hyp	Hypothetical protein	pathogenic	pathogenic	pathogenic	Yes	Secreted Virulence factor
ORF00891	1001778	1002434	Hyp	Hypothetical protein	pathogenic	pathogenic	pathogenic	Yes	Secreted Virulence factor
ORF00893	1002732	1002814	Hyp	Hypothetical protein	pathogenic	pathogenic	pathogenic	Yes	Secreted Virulence factor
ORF00894	1002931	1003015	Hyp	Hypothetical protein	pathogenic	pathogenic	pathogenic	No	Non-secreted Virulence factor
ORF00896	1003101	1003183	Hyp	Hypothetical protein	pathogenic	pathogenic	pathogenic	No	Non-secreted Virulence factor
ORF00900	1005366	1006697	bepA_2	Beta-barrel assembly-enhancing protease	pathogenic	pathogenic	pathogenic	No	Non-secreted Virulence factor
ORF00910	1017889	1018671	Hyp	Hypothetical protein	pathogenic	pathogenic	pathogenic	No	Non-secreted Virulence factor
ORF00911	1018800	1020524	Hyp	Hypothetical protein	pathogenic	pathogenic	pathogenic	No	Non-secreted Virulence factor
ORF00912	1020712	1021443	apaH	Bis (5'-nucleosyl)-tetraphosphatase,C symmetrical	pathogenic	pathogenic	pathogenic	No	Non-secreted Virulence factor
ORF00920	1026558	1027124	Hyp	Hypothetical protein	pathogenic	pathogenic	pathogenic	No	Non-secreted Virulence factor
ORF00924	1032372	1033391	Hyp	Hypothetical protein	pathogenic	pathogenic	pathogenic	Yes	Secreted Virulence factor
ORF00927	1034571	1035122	Hyp	Hypothetical protein	pathogenic	pathogenic	pathogenic	No	Non-secreted Virulence factor
ORF00931	1037232	1039829	Hyp	Hypothetical protein	pathogenic	pathogenic	pathogenic	Yes	Secreted Virulence factor
ORF00932	1039880	1040551	Hyp	Hypothetical protein	pathogenic	pathogenic	pathogenic	Yes	Secreted Virulence factor
ORF00934	1041457	1041828	Hyp	Hypothetical protein	pathogenic	pathogenic	pathogenic	Yes	Secreted Virulence factor
ORF00938	1046189	1046623	Hyp	Hypothetical protein	pathogenic	pathogenic	pathogenic	No	Non-secreted Virulence factor
ORF00941	1050584	1052446	Hyp	Hypothetical protein	pathogenic	pathogenic	pathogenic	Yes	Secreted Virulence factor
ORF00945	1057798	1058385	Hyp	Hypothetical protein	pathogenic	pathogenic	pathogenic	No	Non-secreted Virulence factor
ORF00947	1059895	1060569	Hyp	Hypothetical protein	pathogenic	pathogenic	pathogenic	Yes	Secreted Virulence factor
ORF00948	1060576	1062090	Hyp	Hypothetical protein	pathogenic	pathogenic	pathogenic	Yes	Secreted Virulence factor
ORF00951	1064183	1064938	Hyp	Hypothetical protein	pathogenic	pathogenic	pathogenic	No	Non-secreted Virulence factor
ORF00954	1066798	1067586	Hyp	Hypothetical protein	pathogenic	pathogenic	pathogenic	Yes	Secreted Virulence factor
ORF00962	1076529	1076840	Hyp	Hypothetical protein	pathogenic	pathogenic	pathogenic	No	Non-secreted Virulence factor
ORF00970	1080888	1081598	Hyp	Hypothetical protein	pathogenic	pathogenic	pathogenic	Yes	Secreted Virulence factor
ORF00983	1093895	1094485	Hyp	Hypothetical protein	pathogenic	pathogenic	pathogenic	No	Non-secreted Virulence factor
ORF00986	1096303	1096770	Hyp	Hypothetical protein	pathogenic	pathogenic	pathogenic	Yes	Secreted Virulence factor
ORF00988	1097332	1097952	Hyp	Hypothetical protein	pathogenic	pathogenic	pathogenic	No	Non-secreted Virulence factor
ORF00997	1105513	1105965	Hyp	Hypothetical protein	pathogenic	pathogenic	pathogenic	Yes	Secreted Virulence factor
ORF01003	1110621	1111583	Hyp	Hypothetical protein	pathogenic	pathogenic	pathogenic	No	Non-secreted Virulence factor
ORF01017	1122450	1123271	btr_1	HTH-type transcriptional activator Btr	pathogenic	pathogenic	pathogenic	No	Non-secreted Virulence factor
ORF01018	1123438	1124655	Hyp	Hypothetical protein	pathogenic	pathogenic	pathogenic	No	Non-secreted Virulence factor
ORF01021	1126525	1127586	btsS_1	Sensor histidine kinase BtsS	pathogenic	pathogenic	pathogenic	No	Non-secreted Virulence factor
ORF01024	1128949	1129518	Hyp	Hypothetical protein	pathogenic	pathogenic	pathogenic	No	Non-secreted Virulence factor
ORF01031	1134800	1135633	cysE	Serine acetyltransferase	pathogenic	pathogenic	pathogenic	No	Non-secreted Virulence factor
ORF01036	1141400	1144282	btuB_4	Vitamin B12 transporter BtuB	pathogenic	pathogenic	pathogenic	Yes	Secreted Virulence factor
ORF01039	1147049	1147879	Hyp	Hypothetical protein	pathogenic	pathogenic	pathogenic	Yes	Secreted Virulence factor
ORF01040	1148032	1148358	Hyp	Hypothetical protein	pathogenic	pathogenic	pathogenic	No	Non-secreted Virulence factor
ORF01043	1150060	1150161	Hyp	Hypothetical protein	pathogenic	pathogenic	pathogenic	Yes	Secreted Virulence factor
ORF01045	1150535	1151044	Hyp	Hypothetical protein	pathogenic	pathogenic	pathogenic	No	Non-secreted Virulence factor
ORF01047	1152270	1153313	Hyp	Hypothetical protein	pathogenic	pathogenic	pathogenic	No	Non-secreted Virulence factor
ORF01050	1155721	1156839	arpA	Antibiotic efflux pump periplasmic linker protein ArpA	pathogenic	pathogenic	pathogenic	Yes	Secreted Virulence factor
ORF01051	1156870	1160028	bepE_2	Efflux pump membrane transporter BepE	pathogenic	pathogenic	pathogenic	No	Non-secreted Virulence factor
ORF01060	1171634	1172785	hdc_2	Histidine decarboxylase	pathogenic	pathogenic	pathogenic	No	Non-secreted Virulence factor
ORF01064	1175545	1177923	dpp7	Dipeptidyl-peptidase 7	pathogenic	pathogenic	pathogenic	Yes	Secreted Virulence factor
ORF01067	1178780	1181302	Hyp	Hypothetical protein	pathogenic	pathogenic	pathogenic	Yes	Secreted Virulence factor
ORF01069	1181922	1182629	Hyp	Hypothetical protein	pathogenic	pathogenic	pathogenic	Yes	Secreted Virulence factor
ORF01071	1184046	1184675	Hyp	Hypothetical protein	pathogenic	pathogenic	pathogenic	No	Non-secreted Virulence factor
ORF01072	1184698	1185981	Hyp	Hypothetical protein	pathogenic	pathogenic	pathogenic	No	Non-secreted Virulence factor
ORF01073	1185984	1186700	Hyp	Hypothetical protein	pathogenic	pathogenic	pathogenic	Yes	Secreted Virulence factor
ORF01077	1188786	1189754	Hyp	Hypothetical protein	pathogenic	pathogenic	pathogenic	No	Non-secreted Virulence factor
ORF01078	1189758	1190246	Hyp	Hypothetical protein	pathogenic	pathogenic	pathogenic	No	Non-secreted Virulence factor
ORF01085	1201916	1202593	Hyp	Hypothetical protein	pathogenic	pathogenic	pathogenic	No	Non-secreted Virulence factor
ORF01087	1203248	1204240	Hyp	Hypothetical protein	pathogenic	pathogenic	pathogenic	No	Non-secreted Virulence factor
ORF01091	1207610	1208353	Hyp	Hypothetical protein	pathogenic	pathogenic	pathogenic	No	Non-secreted Virulence factor
ORF01103	1217484	1218002	Hyp	Hypothetical protein	pathogenic	pathogenic	pathogenic	Yes	Secreted Virulence factor
ORF01104	1218006	1218713	Hyp	Hypothetical protein	pathogenic	pathogenic	pathogenic	Yes	Secreted Virulence factor
ORF01115	1231260	1232537	Hyp	Hypothetical protein	pathogenic	pathogenic	pathogenic	No	Non-secreted Virulence factor
ORF01117	1234019	1235560	Hyp	Hypothetical protein	pathogenic	pathogenic	pathogenic	Yes	Secreted Virulence factor
ORF01122	1241375	1242937	Hyp	Hypothetical protein	pathogenic	pathogenic	pathogenic	No	Non-secreted Virulence factor
ORF01123	1243023	1243961	Hyp	Hypothetical protein	pathogenic	pathogenic	pathogenic	Yes	Secreted Virulence factor
ORF01132	1252610	1253116	Hyp	Hypothetical protein	pathogenic	pathogenic	pathogenic	Yes	Secreted Virulence factor
ORF01133	1253113	1255140	Hyp	Hypothetical protein	pathogenic	pathogenic	pathogenic	No	Non-secreted Virulence factor
ORF01138	1261034	1262764	Hyp	Hypothetical protein	pathogenic	pathogenic	pathogenic	No	Non-secreted Virulence factor
ORF01140	1263578	1265416	Hyp	Hypothetical protein	pathogenic	pathogenic	pathogenic	No	Non-secreted Virulence factor
ORF01146	1269337	1269648	Hyp	Hypothetical protein	pathogenic	pathogenic	pathogenic	No	Non-secreted Virulence factor
ORF01147	1269659	1272277	Hyp	Hypothetical protein	pathogenic	pathogenic	pathogenic	Yes	Secreted Virulence factor
ORF01153	1279538	1280809	Hyp	Hypothetical protein	pathogenic	pathogenic	pathogenic	No	Non-secreted Virulence factor
ORF01154	1280856	1281485	Hyp	Hypothetical protein	pathogenic	pathogenic	pathogenic	No	Non-secreted Virulence factor
ORF01156	1282753	1283574	Hyp	Hypothetical protein	pathogenic	pathogenic	pathogenic	No	Non-secreted Virulence factor
ORF01165	1290969	1291721	Hyp	Hypothetical protein	pathogenic	pathogenic	pathogenic	Yes	Secreted Virulence factor
ORF01175	1304565	1306796	Hyp	Hypothetical protein	pathogenic	pathogenic	pathogenic	No	Non-secreted Virulence factor
ORF01176	1306829	1308256	Hyp	Hypothetical protein	pathogenic	pathogenic	pathogenic	Yes	Secreted Virulence factor
ORF01185	1316542	1316925	Hyp	Hypothetical protein	pathogenic	pathogenic	pathogenic	No	Non-secreted Virulence factor
ORF01191	1323476	1323964	hppA1	Putative K (+)-stimulated pyrophosphate-energized sodium pump	pathogenic	pathogenic	pathogenic	No	Non-secreted Virulence factor
ORF01193	1324890	1325729	hsaD_1	4,5:9,10-diseco-3-hydroxy-5,9,17-trioxoandrosta-1 (10),2-diene-4-oate hydrolase	pathogenic	pathogenic	pathogenic	No	Non-secreted Virulence factor
ORF01194	1325731	1326621	hsaD_2	4,5:9,10-diseco-3-hydroxy-5,9,17-trioxoandrosta-1 (10),2-diene-4-oate hydrolase	pathogenic	pathogenic	pathogenic	No	Non-secreted Virulence factor
ORF01199	1331476	1332192	Hyp	Hypothetical protein	pathogenic	pathogenic	pathogenic	Yes	Secreted Virulence factor
ORF01200	1332189	1332644	hssS	Heme sensor protein HssS	pathogenic	pathogenic	pathogenic	No	Non-secreted Virulence factor
ORF01210	1341002	1342840	Hyp	Hypothetical protein	pathogenic	pathogenic	pathogenic	No	Non-secreted Virulence factor
ORF01215	1347518	1348114	Hyp	Hypothetical protein	pathogenic	pathogenic	pathogenic	Yes	Secreted Virulence factor
ORF01216	1348220	1348666	hutG_2	Formimidoylglutamase	pathogenic	pathogenic	pathogenic	No	Non-secreted Virulence factor
ORF01223	1357447	1357872	Hyp	Hypothetical protein	pathogenic	pathogenic	pathogenic	Yes	Secreted Virulence factor
ORF01227	1360254	1361249	Hyp	Hypothetical protein	pathogenic	pathogenic	pathogenic	Yes	Secreted Virulence factor
ORF01230	1362892	1365483	btuB_5	Vitamin B12 transporter BtuB	pathogenic	pathogenic	pathogenic	Yes	Secreted Virulence factor
ORF01244	1384939	1385334	inlA	Internalin A	pathogenic	pathogenic	pathogenic	No	Non-secreted Virulence factor
ORF01246	1389326	1390147	inlJ	Internalin J	pathogenic	pathogenic	pathogenic	Yes	Secreted Virulence factor
ORF01252	1394563	1395198	Hyp	Hypothetical protein	pathogenic	pathogenic	pathogenic	No	Non-secreted Virulence factor
ORF01256	1398354	1399478	iucD	L-lysine N6-monooxygenase	pathogenic	pathogenic	pathogenic	No	Non-secreted Virulence factor
ORF01257	1399584	1400180	iutA_1	Ferric aerobactin receptor	pathogenic	pathogenic	pathogenic	Yes	Secreted Virulence factor
ORF01260	1401906	1402469	Hyp	Hypothetical protein	pathogenic	pathogenic	pathogenic	Yes	Secreted Virulence factor
ORF01262	1403442	1403747	iutA_2	Ferric aerobactin receptor	pathogenic	pathogenic	pathogenic	Yes	Secreted Virulence factor
ORF01264	1404925	1405764	Hyp	Hypothetical protein	pathogenic	pathogenic	pathogenic	Yes	Secreted Virulence factor
ORF01265	1406037	1406807	iutA_3	Ferric aerobactin receptor	pathogenic	pathogenic	pathogenic	Yes	Secreted Virulence factor
ORF01266	1406946	1407974	iutA_4	Ferric aerobactin receptor	pathogenic	pathogenic	pathogenic	Yes	Secreted Virulence factor
ORF01271	1411059	1411439	katG	Catalase-peroxidase	pathogenic	pathogenic	pathogenic	No	Non-secreted Virulence factor
ORF01274	1413774	1414745	glyG_1	Glycosyltransferase GlyG	pathogenic	pathogenic	pathogenic	No	Non-secreted Virulence factor
ORF01279	1419741	1420661	Hyp	Hypothetical protein	pathogenic	pathogenic	pathogenic	Yes	Secreted Virulence factor
ORF01286	1426100	1426918	glyG_3	Glycosyltransferase GlyG	pathogenic	pathogenic	pathogenic	No	Non-secreted Virulence factor
ORF01292	1431173	1432426	Hyp	Hypothetical protein	pathogenic	pathogenic	pathogenic	No	Non-secreted Virulence factor
ORF01293	1432477	1433325	kefC	Glutathione-regulated potassium-efflux system protein KefC	pathogenic	pathogenic	pathogenic	No	Non-secreted Virulence factor
ORF01294	1433318	1433455	kfoC_1	Chondroitin synthase	pathogenic	pathogenic	pathogenic	No	Non-secreted Virulence factor
ORF01296	1434363	1434812	kfoC_2	Chondroitin synthase	pathogenic	pathogenic	pathogenic	No	Non-secreted Virulence factor
ORF01303	1445361	1446935	kinB	Alginate biosynthesis sensor protein KinB	pathogenic	pathogenic	pathogenic	No	Non-secreted Virulence factor
ORF01304	1446953	1447729	kinE	Sporulation kinase E	pathogenic	pathogenic	pathogenic	No	Non-secreted Virulence factor
ORF01315	1463055	1464068	lagD_1	Lactococcin-G-processing and transport ATP-binding protein LagD	pathogenic	pathogenic	pathogenic	No	Non-secreted Virulence factor
ORF01316	1464415	1465674	lagD_2	Lactococcin-G-processing and transport ATP-binding protein LagD	pathogenic	pathogenic	pathogenic	No	Non-secreted Virulence factor
ORF01317	1465748	1466737	lapB_1	Lipopolysaccharide assembly protein B	pathogenic	pathogenic	pathogenic	Yes	Secreted Virulence factor
ORF01318	1467297	1467734	lapB_2	Lipopolysaccharide assembly protein B	pathogenic	pathogenic	pathogenic	Yes	Secreted Virulence factor
ORF01320	1468256	1469575	lemA	Protein LemA	pathogenic	pathogenic	pathogenic	No	Non-secreted Virulence factor
ORF01327	1483569	1483892	leuD	3-isopropylmalate dehydratase small subunit	pathogenic	pathogenic	pathogenic	No	Non-secreted Virulence factor
ORF01328	1484033	1488397	czcA_3	Cobalt-zinc-cadmium resistance protein CzcA	pathogenic	pathogenic	pathogenic	Yes	Secreted Virulence factor
ORF01329	1488399	1489718	czcB_3	Cobalt-zinc-cadmium resistance protein CzcB	pathogenic	pathogenic	pathogenic	Yes	Secreted Virulence factor
ORF01335	1495026	1496519	lgrD_2	Linear gramicidin synthase subunit D	pathogenic	pathogenic	pathogenic	No	Non-secreted Virulence factor
ORF01336	1496651	1497013	lgrD_3	Linear gramicidin synthase subunit D	pathogenic	pathogenic	pathogenic	No	Non-secreted Virulence factor
ORF01342	1500310	1501359	ccp_2	Cytochrome c551 peroxidase	pathogenic	pathogenic	pathogenic	Yes	Secreted Virulence factor
ORF01348	1510479	1510551	limB	Limonene 1,C2-monooxygenase	pathogenic	pathogenic	pathogenic	No	Non-secreted Virulence factor
ORF01350	1510699	1510974	Hyp	Hypothetical protein	pathogenic	pathogenic	pathogenic	No	Non-secreted Virulence factor
ORF01353	1511485	1512771	amiA	N-acetylmuramoyl-L-alanine amidase AmiA	pathogenic	pathogenic	pathogenic	No	Non-secreted Virulence factor
ORF01355	1515418	1515933	Hyp	Hypothetical protein	pathogenic	pathogenic	pathogenic	No	Non-secreted Virulence factor
ORF01356	1515933	1516388	lipC	Esterase LipC	pathogenic	pathogenic	pathogenic	Yes	Secreted Virulence factor
ORF01357	1516444	1517970	degQ	Periplasmic pH-dependent serine endoprotease DegQ	pathogenic	pathogenic	pathogenic	Yes	Secreted Virulence factor
ORF01362	1522112	1522453	lnrM	Linearmycin resistance permease protein LnrM	pathogenic	pathogenic	pathogenic	No	Non-secreted Virulence factor
ORF01363	1522723	1523490	Hyp	Hypothetical protein	pathogenic	pathogenic	pathogenic	Yes	Secreted Virulence factor
ORF01364	1523617	1525110	lnt	Apolipoprotein N-acyltransferase	pathogenic	pathogenic	pathogenic	No	Non-secreted Virulence factor
ORF01365	1525258	1525932	Hyp	Hypothetical protein	pathogenic	pathogenic	pathogenic	No	Non-secreted Virulence factor
ORF01368	1528804	1529961	czcB_4	Cobalt-zinc-cadmium resistance protein CzcB	pathogenic	pathogenic	pathogenic	Yes	Secreted Virulence factor
ORF01373	1535043	1536221	Hyp	Hypothetical protein	pathogenic	pathogenic	pathogenic	Yes	Secreted Virulence factor
ORF01374	1536315	1536791	lolE	Lipoprotein-releasing system transmembrane protein LolE	pathogenic	pathogenic	pathogenic	No	Non-secreted Virulence factor
ORF01378	1540273	1540749	Hyp	Hypothetical protein	pathogenic	pathogenic	pathogenic	No	Non-secreted Virulence factor
ORF01382	1544960	1547215	cntO_3	Metal-pseudopaline receptor CntO	pathogenic	pathogenic	pathogenic	Yes	Secreted Virulence factor
ORF01384	1548009	1550735	lptB_2	Lipopolysaccharide export system ATP-binding protein LptB	pathogenic	pathogenic	pathogenic	No	Non-secreted Virulence factor
ORF01391	1557448	1558209	Hyp	Hypothetical protein	pathogenic	pathogenic	pathogenic	Yes	Secreted Virulence factor
ORF01393	1559080	1559709	Hyp	Hypothetical protein	pathogenic	pathogenic	pathogenic	Yes	Secreted Virulence factor
ORF01396	1560850	1561128	Hyp	Hypothetical protein	pathogenic	pathogenic	pathogenic	Yes	Secreted Virulence factor
ORF01397	1561131	1561529	Hyp	Hypothetical protein	pathogenic	pathogenic	pathogenic	No	Non-secreted Virulence factor
ORF01398	1561537	1562283	Hyp	Hypothetical protein	pathogenic	pathogenic	pathogenic	Yes	Secreted Virulence factor
ORF01404	1564012	1564563	Hyp	Hypothetical protein	pathogenic	pathogenic	pathogenic	No	Non-secreted Virulence factor
ORF01416	1569748	1570137	Hyp	Hypothetical protein	pathogenic	pathogenic	pathogenic	Yes	Secreted Virulence factor
ORF01421	1573028	1574827	bga	Beta-galactosidase	pathogenic	pathogenic	pathogenic	No	Non-secreted Virulence factor
ORF01422	1575089	1575721	Hyp	Hypothetical protein	pathogenic	pathogenic	pathogenic	Yes	Secreted Virulence factor
ORF01426	1578174	1578491	lpxD_2	UDP-3-O-acylglucosamine N-acyltransferase	pathogenic	pathogenic	pathogenic	No	Non-secreted Virulence factor
ORF01434	1588991	1590745	lpxL	Lipid A biosynthesis lauroyltransferase	pathogenic	pathogenic	pathogenic	No	Non-secreted Virulence factor
ORF01436	1591650	1593902	lrp_2	Leucine-responsive regulatory protein	pathogenic	pathogenic	pathogenic	No	Non-secreted Virulence factor
ORF01443	1601944	1602405	Hyp	Hypothetical protein	pathogenic	pathogenic	pathogenic	Yes	Secreted Virulence factor
ORF01444	1602483	1603994	Hyp	Hypothetical protein	pathogenic	pathogenic	pathogenic	No	Non-secreted Virulence factor
ORF01449	1607168	1607917	ltaS2	Lipoteichoic acid synthase 2	pathogenic	pathogenic	pathogenic	No	Non-secreted Virulence factor
ORF01451	1608916	1609875	luxQ_1	Autoinducer 2 sensor kinase/phosphatase LuxQ	pathogenic	pathogenic	pathogenic	No	Non-secreted Virulence factor
ORF01455	1613096	1614418	lysN	2-aminoadipate transaminase	pathogenic	pathogenic	pathogenic	No	Non-secreted Virulence factor
ORF01458	1617940	1618047	lytC	N-acetylmuramoyl-L-alanine amidase LytC	pathogenic	pathogenic	pathogenic	Yes	Secreted Virulence factor
ORF01461	1620713	1621873	lytG	Exo-glucosaminidase LytG	pathogenic	pathogenic	pathogenic	Yes	Secreted Virulence factor
ORF01463	1623044	1624135	lytR_1	Transcriptional regulatory protein LytR	pathogenic	pathogenic	pathogenic	No	Non-secreted Virulence factor
ORF01464	1624144	1626804	Hyp	Hypothetical protein	pathogenic	pathogenic	pathogenic	No	Non-secreted Virulence factor
ORF01465	1626809	1627873	lytR_2	Transcriptional regulatory protein LytR	pathogenic	pathogenic	pathogenic	No	Non-secreted Virulence factor
ORF01467	1629135	1630286	Hyp	Hypothetical protein	pathogenic	pathogenic	pathogenic	No	Non-secreted Virulence factor
ORF01469	1631058	1631489	lytR_3	Transcriptional regulatory protein LytR	pathogenic	pathogenic	pathogenic	No	Non-secreted Virulence factor
ORF01472	1641924	1644116	hlyB	Alpha-hemolysin	pathogenic	pathogenic	pathogenic	Yes	Secreted Virulence factor
ORF01474	1644448	1645959	lytR_5	Transcriptional regulatory protein LytR	pathogenic	pathogenic	pathogenic	No	Non-secreted Virulence factor
ORF01475	1646629	1647690	lytR_6	Transcriptional regulatory protein LytR	pathogenic	pathogenic	pathogenic	No	Non-secreted Virulence factor
ORF01477	1649166	1649894	lytR_7	Transcriptional regulatory protein LytR	pathogenic	pathogenic	pathogenic	No	Non-secreted Virulence factor
ORF01478	1649898	1650356	lytS_1	Sensor histidine kinase/phosphatase LytS	pathogenic	pathogenic	pathogenic	No	Non-secreted Virulence factor
ORF01479	1650720	1650983	lytS_2	Sensor histidine kinase/phosphatase LytS	pathogenic	pathogenic	pathogenic	No	Non-secreted Virulence factor
ORF01483	1655000	1662085	macA	Macrolide export protein MacA	pathogenic	pathogenic	pathogenic	Yes	Secreted Virulence factor
ORF01502	1696447	1696719	mdoB	Phosphoglycerol transferase I	pathogenic	pathogenic	pathogenic	No	Non-secreted Virulence factor
ORF01503	1697041	1697928	mdtA	Multidrug resistance protein MdtA	pathogenic	pathogenic	pathogenic	Yes	Secreted Virulence factor
ORF01508	1701941	1705081	Hyp	Hypothetical protein	pathogenic	pathogenic	pathogenic	Yes	Secreted Virulence factor
ORF01510	1706017	1706655	menE	2-succinylbenzoate--CoA ligase	pathogenic	pathogenic	pathogenic	No	Non-secreted Virulence factor
ORF01511	1706667	1706822	menF	Isochorismate synthase MenF	pathogenic	pathogenic	pathogenic	No	Non-secreted Virulence factor
ORF01513	1707729	1708463	menG_2	Demethylmenaquinone methyltransferase	pathogenic	pathogenic	pathogenic	No	Non-secreted Virulence factor
ORF01514	1708587	1709099	menH_1	2-succinyl-6-hydroxy-2,C4-cyclohexadiene-1-carboxylate synthase	pathogenic	pathogenic	pathogenic	Yes	Secreted Virulence factor
ORF01517	1710615	1711763	bshA_2	N-acetyl-alpha-D-glucosaminyl L-malate synthase	pathogenic	pathogenic	pathogenic	No	Non-secreted Virulence factor
ORF01519	1713591	1714121	mepM_1	Murein DD-endopeptidase MepM	pathogenic	pathogenic	pathogenic	Yes	Secreted Virulence factor
ORF01520	1714326	1714922	Hyp	Hypothetical protein	pathogenic	pathogenic	pathogenic	Yes	Secreted Virulence factor
ORF01521	1714941	1715399	mepM_2	Murein DD-endopeptidase MepM	pathogenic	pathogenic	pathogenic	No	Non-secreted Virulence factor
ORF01522	1715396	1716010	mepS_1	Murein DD-endopeptidase MepS/Murein LD-carboxypeptidase	pathogenic	pathogenic	pathogenic	No	Non-secreted Virulence factor
ORF01524	1716272	1717834	mepS_2	Murein DD-endopeptidase MepS/Murein LD-carboxypeptidase	pathogenic	pathogenic	pathogenic	Yes	Secreted Virulence factor
ORF01526	1718780	1719796	gtaB	UTP--glucose-1-phosphate uridylyltransferase	pathogenic	pathogenic	pathogenic	No	Non-secreted Virulence factor
ORF01542	1740387	1741031	metXA	Homoserine O-acetyltransferase	pathogenic	pathogenic	pathogenic	No	Non-secreted Virulence factor
ORF01548	1747092	1748177	Hyp	Hypothetical protein	pathogenic	pathogenic	pathogenic	Yes	Secreted Virulence factor
ORF01554	1752116	1753246	Hyp	Hypothetical protein	pathogenic	pathogenic	pathogenic	Yes	Secreted Virulence factor
ORF01555	1753344	1753652	mgl	L-methionine gamma-lyase	pathogenic	pathogenic	pathogenic	No	Non-secreted Virulence factor
ORF01556	1753658	1754071	Hyp	Hypothetical protein	pathogenic	pathogenic	pathogenic	Yes	Secreted Virulence factor
ORF01562	1757466	1758293	besA_1	Ferri-bacillibactin esterase BesA	pathogenic	pathogenic	pathogenic	Yes	Secreted Virulence factor
ORF01563	1758413	1760908	Hyp	Hypothetical protein	pathogenic	pathogenic	pathogenic	No	Non-secreted Virulence factor
ORF01565	1761731	1762417	mkl	putative ribonucleotide transport ATP-binding protein mkl	pathogenic	pathogenic	pathogenic	No	Non-secreted Virulence factor
ORF01566	1762495	1763316	mlaE	Intermembrane phospholipid transport system permease protein MlaE	pathogenic	pathogenic	pathogenic	No	Non-secreted Virulence factor
ORF01567	1763352	1763903	mltD	Membrane-bound lytic murein transglycosylase D	pathogenic	pathogenic	pathogenic	Yes	Secreted Virulence factor
ORF01574	1771287	1772126	Hyp	Hypothetical protein	pathogenic	pathogenic	pathogenic	No	Non-secreted Virulence factor
ORF01582	1776101	1776556	moaA1	GTP 3',8-cyclase 1	pathogenic	pathogenic	pathogenic	No	Non-secreted Virulence factor
ORF01588	1781128	1782420	Hyp	Hypothetical protein	pathogenic	pathogenic	pathogenic	Yes	Secreted Virulence factor
ORF01593	1797712	1798590	moeZ_1	putative adenylyltransferase/sulfurtransferase MoeZ	pathogenic	pathogenic	pathogenic	No	Non-secreted Virulence factor
ORF01594	1798604	1799686	moeZ_2	putative adenylyltransferase/sulfurtransferase MoeZ	pathogenic	pathogenic	pathogenic	No	Non-secreted Virulence factor
ORF01595	1799697	1800419	motB	Motility protein B	pathogenic	pathogenic	pathogenic	Yes	Secreted Virulence factor
ORF01599	1805045	1805491	mprA_1	Response regulator MprA	pathogenic	pathogenic	pathogenic	No	Non-secreted Virulence factor
ORF01600	1805619	1807100	aprE	M-protease	pathogenic	pathogenic	pathogenic	Yes	Secreted Virulence factor
ORF01605	1812921	1815956	Hyp	Hypothetical protein	pathogenic	pathogenic	pathogenic	No	Non-secreted Virulence factor
ORF01607	1817249	1817500	mprA_3	Response regulator MprA	pathogenic	pathogenic	pathogenic	No	Non-secreted Virulence factor
ORF01623	1830563	1831552	ddl	D-alanine--D-alanine ligase	pathogenic	pathogenic	pathogenic	No	Non-secreted Virulence factor
ORF01624	1831703	1832794	msbA	ATP-dependent lipid A-core flippase	pathogenic	pathogenic	pathogenic	No	Non-secreted Virulence factor
ORF01627	1835080	1836117	hemW	Heme chaperone HemW	pathogenic	pathogenic	pathogenic	No	Non-secreted Virulence factor
ORF01629	1837510	1837995	mscS_2	Small-conductance mechanosensitive channel	pathogenic	pathogenic	pathogenic	No	Non-secreted Virulence factor
ORF01634	1845390	1846220	Hyp	Hypothetical protein	pathogenic	pathogenic	pathogenic	Yes	Secreted Virulence factor
ORF01635	1846320	1846892	Hyp	Hypothetical protein	pathogenic	pathogenic	pathogenic	Yes	Secreted Virulence factor
ORF01643	1853312	1853788	gpmA_1	2,C3-bisphosphoglycerate-dependent phosphoglycerate mutase	pathogenic	pathogenic	pathogenic	No	Non-secreted Virulence factor
ORF01649	1857521	1861237	mtrR	HTH-type transcriptional regulator MtrR	pathogenic	pathogenic	pathogenic	No	Non-secreted Virulence factor
ORF01675	1887031	1888083	Hyp	Hypothetical protein	pathogenic	pathogenic	pathogenic	Yes	Secreted Virulence factor
ORF01696	1906656	1907690	capV	cGAMP-activated phospholipase	pathogenic	pathogenic	pathogenic	No	Non-secreted Virulence factor
ORF01698	1908268	1908696	nahK	N-acetylhexosamine 1-kinase	pathogenic	pathogenic	pathogenic	No	Non-secreted Virulence factor
ORF01701	1910378	1910632	narQ	Nitrate/nitrite sensor protein NarQ	pathogenic	pathogenic	pathogenic	No	Non-secreted Virulence factor
ORF01704	1912097	1913701	Hyp	Hypothetical protein	pathogenic	pathogenic	pathogenic	Yes	Secreted Virulence factor
ORF01705	1914220	1914984	Hyp	Hypothetical protein	pathogenic	pathogenic	pathogenic	No	Non-secreted Virulence factor
ORF01722	1932408	1932479	nimR_1	HTH-type transcriptional regulator NimR	pathogenic	pathogenic	pathogenic	No	Non-secreted Virulence factor
ORF01725	1932780	1932852	nimR_2	HTH-type transcriptional regulator NimR	pathogenic	pathogenic	pathogenic	No	Non-secreted Virulence factor
ORF01727	1933514	1933586	nimR_3	HTH-type transcriptional regulator NimR	pathogenic	pathogenic	pathogenic	No	Non-secreted Virulence factor
ORF01733	1935287	1936300	norG	HTH-type transcriptional regulator NorG	pathogenic	pathogenic	pathogenic	No	Non-secreted Virulence factor
ORF01735	1937441	1940137	nprT	Thermostable neutral protease NprT	pathogenic	pathogenic	pathogenic	Yes	Secreted Virulence factor
ORF01760	1963303	1964808	Hyp	Hypothetical protein	pathogenic	pathogenic	pathogenic	No	Non-secreted Virulence factor
ORF01761	1964850	1965281	nudK	GDP-mannose pyrophosphatase	pathogenic	pathogenic	pathogenic	No	Non-secreted Virulence factor
ORF01764	1967834	1968487	nudL	putative Nudix hydrolase NudL	pathogenic	pathogenic	pathogenic	No	Non-secreted Virulence factor
ORF01766	1969035	1969844	gdhIV	Glucose 1-dehydrogenase 4	pathogenic	pathogenic	pathogenic	No	Non-secreted Virulence factor
ORF01770	1975589	1976539	Hyp	Hypothetical protein	pathogenic	pathogenic	pathogenic	Yes	Secreted Virulence factor
ORF01786	1991442	1991624	oar_1	Protein oar	pathogenic	pathogenic	pathogenic	No	Non-secreted Virulence factor
ORF01787	1991751	1992581	oar_2	Protein oar	pathogenic	pathogenic	pathogenic	Yes	Secreted Virulence factor
ORF01793	1998379	1999176	ohrB	Organic hydroperoxide resistance protein OhrB	pathogenic	pathogenic	pathogenic	No	Non-secreted Virulence factor
ORF01795	2001641	2003110	ohrR_2	Organic hydroperoxide resistance transcriptional regulator	pathogenic	pathogenic	pathogenic	No	Non-secreted Virulence factor
ORF01796	2003334	2003921	ompA	Outer membrane protein A	pathogenic	pathogenic	pathogenic	Yes	Secreted Virulence factor
ORF01799	2006971	2007756	ompR	DNA-binding dual transcriptional regulator OmpR	pathogenic	pathogenic	pathogenic	No	Non-secreted Virulence factor
ORF01800	2007812	2008249	oprF_1	Outer membrane porin F	pathogenic	pathogenic	pathogenic	Yes	Secreted Virulence factor
ORF01801	2008264	2008779	aroK	Shikimate kinase	pathogenic	pathogenic	pathogenic	No	Non-secreted Virulence factor
ORF01802	2008895	2008968	oprF_2	Outer membrane porin F	pathogenic	pathogenic	pathogenic	Yes	Secreted Virulence factor
ORF01803	2009002	2009085	oprF_3	Outer membrane porin F	pathogenic	pathogenic	pathogenic	Yes	Secreted Virulence factor
ORF01804	2009137	2009210	oprF_4	Outer membrane porin F	pathogenic	pathogenic	pathogenic	No	Non-secreted Virulence factor
ORF01807	2011172	2012788	oprM_1	Outer membrane protein OprM	pathogenic	pathogenic	pathogenic	Yes	Secreted Virulence factor
ORF01809	2014785	2016206	oprM_2	Outer membrane protein OprM	pathogenic	pathogenic	pathogenic	Yes	Secreted Virulence factor
ORF01810	2016265	2016957	oprM_3	Outer membrane protein OprM	pathogenic	pathogenic	pathogenic	Yes	Secreted Virulence factor
ORF01812	2018621	2019559	oprM_5	Outer membrane protein OprM	pathogenic	pathogenic	pathogenic	Yes	Secreted Virulence factor
ORF01815	2020994	2021422	osmC	Peroxiredoxin OsmC	pathogenic	pathogenic	pathogenic	No	Non-secreted Virulence factor
ORF01816	2021455	2021847	oxyR	Hydrogen peroxide-inducible genes activator	pathogenic	pathogenic	pathogenic	No	Non-secreted Virulence factor
ORF01819	2024060	2027251	bepE_3	Efflux pump membrane transporter BepE	pathogenic	pathogenic	pathogenic	No	Non-secreted Virulence factor
ORF01830	2038954	2043744	paaE_2	1,2-phenylacetyl-CoA epoxidase, subunit E	pathogenic	pathogenic	pathogenic	No	Non-secreted Virulence factor
ORF01840	2053012	2053407	pabA	Aminodeoxychorismate synthase component 2	pathogenic	pathogenic	pathogenic	No	Non-secreted Virulence factor
ORF01842	2053627	2054205	pafA	Alkaline phosphatase PafA	pathogenic	pathogenic	pathogenic	Yes	Secreted Virulence factor
ORF01843	2054198	2054734	paiA_1	Spermidine/spermine N (1)-acetyltransferase	pathogenic	pathogenic	pathogenic	No	Non-secreted Virulence factor
ORF01845	2055706	2056017	paiA_2	Spermidine/spermine N (1)-acetyltransferase	pathogenic	pathogenic	pathogenic	No	Non-secreted Virulence factor
ORF01860	2073545	2074126	patA_1	Peptidoglycan O-acetyltransferase	pathogenic	pathogenic	pathogenic	No	Non-secreted Virulence factor
ORF01862	2075788	2076279	patA_2	Peptidoglycan O-acetyltransferase	pathogenic	pathogenic	pathogenic	No	Non-secreted Virulence factor
ORF01865	2077770	2078603	Hyp	Hypothetical protein	pathogenic	pathogenic	pathogenic	Yes	Secreted Virulence factor
ORF01870	2085387	2088152	btuB_6	Vitamin B12 transporter BtuB	pathogenic	pathogenic	pathogenic	Yes	Secreted Virulence factor
ORF01877	2094461	2094844	pbpE_5	Penicillin-binding protein 4*	pathogenic	pathogenic	pathogenic	Yes	Secreted Virulence factor
ORF01878	2094831	2095604	pbpE_6	Penicillin-binding protein 4*	pathogenic	pathogenic	pathogenic	No	Non-secreted Virulence factor
ORF01881	2097148	2097972	pckA	Phosphoenolpyruvate carboxykinase (ATP)	pathogenic	pathogenic	pathogenic	No	Non-secreted Virulence factor
ORF01889	2105305	2107374	cirA_1	Colicin I receptor	pathogenic	pathogenic	pathogenic	Yes	Secreted Virulence factor
ORF01892	2109049	2109456	Hyp	Hypothetical protein	pathogenic	pathogenic	pathogenic	No	Non-secreted Virulence factor
ORF01897	2111670	2112158	pepD	Cytosol non-specific dipeptidase	pathogenic	pathogenic	pathogenic	No	Non-secreted Virulence factor
ORF01898	2112321	2113304	Hyp	Hypothetical protein	pathogenic	pathogenic	pathogenic	No	Non-secreted Virulence factor
ORF01901	2114537	2115154	Hyp	Hypothetical protein	pathogenic	pathogenic	pathogenic	No	Non-secreted Virulence factor
ORF01903	2116337	2116804	Hyp	Hypothetical protein	pathogenic	pathogenic	pathogenic	Yes	Secreted Virulence factor
ORF01904	2116804	2117238	Hyp	Hypothetical protein	pathogenic	pathogenic	pathogenic	Yes	Secreted Virulence factor
ORF01906	2118786	2119847	Hyp	Hypothetical protein	pathogenic	pathogenic	pathogenic	Yes	Secreted Virulence factor
ORF01911	2123606	2124943	pepN_1	Aminopeptidase N	pathogenic	pathogenic	pathogenic	Yes	Secreted Virulence factor
ORF01912	2124963	2125535	pepN_2	Aminopeptidase N	pathogenic	pathogenic	pathogenic	Yes	Secreted Virulence factor
ORF01913	2125767	2126339	pepN_3	Aminopeptidase N	pathogenic	pathogenic	pathogenic	Yes	Secreted Virulence factor
ORF01914	2126442	2126999	pepO_1	Neutral endopeptidase	pathogenic	pathogenic	pathogenic	Yes	Secreted Virulence factor
ORF01915	2127225	2127470	pepO_2	Neutral endopeptidase	pathogenic	pathogenic	pathogenic	Yes	Secreted Virulence factor
ORF01920	2130686	2130775	petJ	Cytochrome c6	pathogenic	pathogenic	pathogenic	Yes	Secreted Virulence factor
ORF01922	2131406	2132077	evgA	DNA-binding transcriptional activator EvgA	pathogenic	pathogenic	pathogenic	No	Non-secreted Virulence factor
ORF01925	2133385	2134296	pgaC_2	Poly-beta-1,6-N-acetyl-D-glucosamine synthase	pathogenic	pathogenic	pathogenic	No	Non-secreted Virulence factor
ORF01927	2137232	2137639	pgdA	Peptidoglycan-N-acetylglucosamine deacetylase	pathogenic	pathogenic	pathogenic	No	Non-secreted Virulence factor
ORF01934	2146798	2148081	pglC	Undecaprenyl phosphate N,N'-diacetylbacillosamine 1-phosphate transferase	pathogenic	pathogenic	pathogenic	No	Non-secreted Virulence factor
ORF01935	2148421	2148834	pglF	UDP-N-acetyl-alpha-D-glucosamine C6 dehydratase	pathogenic	pathogenic	pathogenic	No	Non-secreted Virulence factor
ORF01937	2152261	2152986	pglI	GalNAc (5)-diNAcBac-PP-undecaprenol beta-1,3-glucosyltransferase	pathogenic	pathogenic	pathogenic	No	Non-secreted Virulence factor
ORF01947	2172533	2173090	Hyp	Hypothetical protein	pathogenic	pathogenic	pathogenic	Yes	Secreted Virulence factor
ORF01952	2178305	2180929	Hyp	Hypothetical protein	pathogenic	pathogenic	pathogenic	No	Non-secreted Virulence factor
ORF01957	2187870	2188082	phoA_2	Alkaline phosphatase 4	pathogenic	pathogenic	pathogenic	Yes	Secreted Virulence factor
ORF01960	2192799	2194364	cpdA_1	3',C5'-cyclic adenosine monophosphate phosphodiesterase CpdA	pathogenic	pathogenic	pathogenic	Yes	Secreted Virulence factor
ORF01961	2194554	2195267	gno	Gluconate 5-dehydrogenase	pathogenic	pathogenic	pathogenic	No	Non-secreted Virulence factor
ORF01963	2196556	2197395	phoR_1	Alkaline phosphatase synthesis sensor protein PhoR	pathogenic	pathogenic	pathogenic	Yes	Secreted Virulence factor
ORF01964	2197758	2198261	phoR_2	Alkaline phosphatase synthesis sensor protein PhoR	pathogenic	pathogenic	pathogenic	No	Non-secreted Virulence factor
ORF01965	2198313	2205302	Hyp	Hypothetical protein	pathogenic	pathogenic	pathogenic	Yes	Secreted Virulence factor
ORF01968	2207338	2209257	Hyp	Hypothetical protein	pathogenic	pathogenic	pathogenic	No	Non-secreted Virulence factor
ORF01969	2210040	2210114	pigA	L-prolyl-[peptidyl-carrier protein] dehydrogenase	pathogenic	pathogenic	pathogenic	No	Non-secreted Virulence factor
ORF01973	2213078	2213665	pip	Proline iminopeptidase	pathogenic	pathogenic	pathogenic	Yes	Secreted Virulence factor
ORF01978	2217559	2218542	Hyp	Hypothetical protein	pathogenic	pathogenic	pathogenic	Yes	Secreted Virulence factor
ORF01981	2219162	2219247	plc	1-phosphatidylinositol phosphodiesterase	pathogenic	pathogenic	pathogenic	Yes	Secreted Virulence factor
ORF01985	2222915	2223970	plcN	Non-hemolytic phospholipase C	pathogenic	pathogenic	pathogenic	Yes	Secreted Virulence factor
ORF02003	2244339	2245310	ppsA	Phosphoenolpyruvate synthase	pathogenic	pathogenic	pathogenic	No	Non-secreted Virulence factor
ORF02004	2245382	2246341	ppsB	Plipastatin synthase subunit B	pathogenic	pathogenic	pathogenic	No	Non-secreted Virulence factor
ORF02009	2250303	2250926	pqsH	2-heptyl-3-hydroxy-4 (1H)-quinolone synthase	pathogenic	pathogenic	pathogenic	Yes	Secreted Virulence factor
ORF02010	2251024	2251512	prc	Tail-specific protease	pathogenic	pathogenic	pathogenic	Yes	Secreted Virulence factor
ORF02026	2267767	2268258	prlC	Oligopeptidase A	pathogenic	pathogenic	pathogenic	No	Non-secreted Virulence factor
ORF02028	2269149	2270036	prmA	Ribosomal protein L11 methyltransferase	pathogenic	pathogenic	pathogenic	No	Non-secreted Virulence factor
ORF02031	2272081	2272668	prmC	Release factor glutamine methyltransferase	pathogenic	pathogenic	pathogenic	No	Non-secreted Virulence factor
ORF02032	2272693	2273163	proC	Pyrroline-5-carboxylate reductase	pathogenic	pathogenic	pathogenic	No	Non-secreted Virulence factor
ORF02043	2298441	2308133	grsB	Gramicidin S synthase 2	pathogenic	pathogenic	pathogenic	No	Non-secreted Virulence factor
ORF02047	2316284	2317186	cysM	Cysteine synthase B	pathogenic	pathogenic	pathogenic	No	Non-secreted Virulence factor
ORF02054	2328745	2329788	ptk	Tyrosine-protein kinase ptk	pathogenic	pathogenic	pathogenic	No	Non-secreted Virulence factor
ORF02055	2329781	2330308	ptpA_1	Prolyl tripeptidyl peptidase	pathogenic	pathogenic	pathogenic	No	Non-secreted Virulence factor
ORF02056	2330312	2331631	ptpA_2	Prolyl tripeptidyl peptidase	pathogenic	pathogenic	pathogenic	Yes	Secreted Virulence factor
ORF02057	2331751	2332389	estB	Carboxylesterase 2	pathogenic	pathogenic	pathogenic	No	Non-secreted Virulence factor
ORF02060	2333117	2333755	degU_2	Transcriptional regulatory protein DegU	pathogenic	pathogenic	pathogenic	No	Non-secreted Virulence factor
ORF02061	2333745	2335718	degS_1	Signal transduction histidine-protein kinase/phosphatase DegS	pathogenic	pathogenic	pathogenic	Yes	Secreted Virulence factor
ORF02064	2337596	2339590	degS_2	Signal transduction histidine-protein kinase/phosphatase DegS	pathogenic	pathogenic	pathogenic	Yes	Secreted Virulence factor
ORF02069	2343680	2344579	btr_3	HTH-type transcriptional activator Btr	pathogenic	pathogenic	pathogenic	No	Non-secreted Virulence factor
ORF02075	2350213	2351967	ade	Adenine deaminase	pathogenic	pathogenic	pathogenic	Yes	Secreted Virulence factor
ORF02077	2354004	2354738	Hyp	Hypothetical protein	pathogenic	pathogenic	pathogenic	Yes	Secreted Virulence factor
ORF02080	2356000	2357250	Hyp	Hypothetical protein	pathogenic	pathogenic	pathogenic	Yes	Secreted Virulence factor
ORF02088	2369340	2370494	amiC	N-acetylmuramoyl-L-alanine amidase AmiC	pathogenic	pathogenic	pathogenic	No	Non-secreted Virulence factor
ORF02098	2378423	2379367	Hyp	Hypothetical protein	pathogenic	pathogenic	pathogenic	Yes	Secreted Virulence factor
ORF02111	2391472	2393331	Hyp	Hypothetical protein	pathogenic	pathogenic	pathogenic	No	Non-secreted Virulence factor
ORF02112	2393726	2394802	qseC	Sensor protein QseC	pathogenic	pathogenic	pathogenic	No	Non-secreted Virulence factor
ORF02117	2399549	2399809	racE	Glutamate racemase 1	pathogenic	pathogenic	pathogenic	No	Non-secreted Virulence factor
ORF02133	2416228	2419467	rclC	Inner membrane protein RclC	pathogenic	pathogenic	pathogenic	No	Non-secreted Virulence factor
ORF02135	2420475	2420678	rcsC	Sensor histidine kinase RcsC	pathogenic	pathogenic	pathogenic	Yes	Secreted Virulence factor
ORF02138	2421759	2422835	recF	DNA replication and repair protein RecF	pathogenic	pathogenic	pathogenic	No	Non-secreted Virulence factor
ORF02144	2427724	2429106	Hyp	Hypothetical protein	pathogenic	pathogenic	pathogenic	Yes	Secreted Virulence factor
ORF02145	2429258	2429593	recN	DNA repair protein RecN	pathogenic	pathogenic	pathogenic	No	Non-secreted Virulence factor
ORF02152	2435863	2436429	Hyp	Hypothetical protein	pathogenic	pathogenic	pathogenic	Yes	Secreted Virulence factor
ORF02157	2441046	2441888	Hyp	Hypothetical protein	pathogenic	pathogenic	pathogenic	Yes	Secreted Virulence factor
ORF02162	2444264	2446546	gerN_1	Na (+)/H (+)-K (+) antiporter GerN	pathogenic	pathogenic	pathogenic	No	Non-secreted Virulence factor
ORF02167	2449971	2450378	Hyp	Hypothetical protein	pathogenic	pathogenic	pathogenic	No	Non-secreted Virulence factor
ORF02173	2456368	2457633	resE_1	Sensor histidine kinase ResE	pathogenic	pathogenic	pathogenic	No	Non-secreted Virulence factor
ORF02176	2460842	2461189	resE_2	Sensor histidine kinase ResE	pathogenic	pathogenic	pathogenic	No	Non-secreted Virulence factor
ORF02177	2461197	2461877	resE_3	Sensor histidine kinase ResE	pathogenic	pathogenic	pathogenic	Yes	Secreted Virulence factor
ORF02178	2461887	2463002	resE_4	Sensor histidine kinase ResE	pathogenic	pathogenic	pathogenic	No	Non-secreted Virulence factor
ORF02181	2465015	2465887	Hyp	Hypothetical protein	pathogenic	pathogenic	pathogenic	No	Non-secreted Virulence factor
ORF02184	2468579	2469625	rfbB	dTDP-glucose 4,C6-dehydratase	pathogenic	pathogenic	pathogenic	No	Non-secreted Virulence factor
ORF02186	2471085	2472554	Hyp	Hypothetical protein	pathogenic	pathogenic	pathogenic	No	Non-secreted Virulence factor
ORF02189	2475485	2477299	ccp_3	Cytochrome c551 peroxidase	pathogenic	pathogenic	pathogenic	Yes	Secreted Virulence factor
ORF02193	2482592	2482861	rhaR_1	HTH-type transcriptional activator RhaR	pathogenic	pathogenic	pathogenic	No	Non-secreted Virulence factor
ORF02196	2484622	2485467	rhaR_3	HTH-type transcriptional activator RhaR	pathogenic	pathogenic	pathogenic	No	Non-secreted Virulence factor
ORF02197	2485470	2486372	bcrA_2	Bacitracin transport ATP-binding protein BcrA	pathogenic	pathogenic	pathogenic	No	Non-secreted Virulence factor
ORF02201	2489980	2490849	rhaR_4	HTH-type transcriptional activator RhaR	pathogenic	pathogenic	pathogenic	No	Non-secreted Virulence factor
ORF02208	2498629	2499744	rhaS_1	HTH-type transcriptional activator RhaS	pathogenic	pathogenic	pathogenic	No	Non-secreted Virulence factor
ORF02208	2498629	2499744	rhaS_10	HTH-type transcriptional activator RhaS	pathogenic	pathogenic	pathogenic	No	Non-secreted Virulence factor
ORF02209	2499774	2501174	rhaS_11	HTH-type transcriptional activator RhaS	pathogenic	pathogenic	pathogenic	No	Non-secreted Virulence factor
ORF02210	2501237	2501944	rhaS_12	HTH-type transcriptional activator RhaS	pathogenic	pathogenic	pathogenic	No	Non-secreted Virulence factor
ORF02211	2501944	2502669	rhaS_13	HTH-type transcriptional activator RhaS	pathogenic	pathogenic	pathogenic	No	Non-secreted Virulence factor
ORF02213	2503994	2504152	rhaS_2	HTH-type transcriptional activator RhaS	pathogenic	pathogenic	pathogenic	No	Non-secreted Virulence factor
ORF02215	2505523	2506749	Hyp	Hypothetical protein	pathogenic	pathogenic	pathogenic	Yes	Secreted Virulence factor
ORF02216	2506907	2507365	Hyp	Hypothetical protein	pathogenic	pathogenic	pathogenic	No	Non-secreted Virulence factor
ORF02217	2507419	2508450	rhaS_3	HTH-type transcriptional activator RhaS	pathogenic	pathogenic	pathogenic	No	Non-secreted Virulence factor
ORF02219	2510805	2512931	rhaS_4	HTH-type transcriptional activator RhaS	pathogenic	pathogenic	pathogenic	No	Non-secreted Virulence factor
ORF02222	2521886	2524153	rhaS_6	HTH-type transcriptional activator RhaS	pathogenic	pathogenic	pathogenic	No	Non-secreted Virulence factor
ORF02223	2524341	2525921	rhaS_7	HTH-type transcriptional activator RhaS	pathogenic	pathogenic	pathogenic	No	Non-secreted Virulence factor
ORF02224	2525979	2526137	rhaS_8	HTH-type transcriptional activator RhaS	pathogenic	pathogenic	pathogenic	No	Non-secreted Virulence factor
ORF02226	2527069	2528166	rhaS_9	HTH-type transcriptional activator RhaS	pathogenic	pathogenic	pathogenic	No	Non-secreted Virulence factor
ORF02230	2532238	2532603	rho	Transcription termination factor Rho	pathogenic	pathogenic	pathogenic	No	Non-secreted Virulence factor
ORF02231	2532895	2533875	rhsC_1	Putative deoxyribonuclease RhsC	pathogenic	pathogenic	pathogenic	No	Non-secreted Virulence factor
ORF02233	2535992	2536822	rhsC_2	Putative deoxyribonuclease RhsC	pathogenic	pathogenic	pathogenic	Yes	Secreted Virulence factor
ORF02241	2548834	2549604	Hyp	Hypothetical protein	pathogenic	pathogenic	pathogenic	Yes	Secreted Virulence factor
ORF02244	2550990	2551808	Hyp	Hypothetical protein	pathogenic	pathogenic	pathogenic	Yes	Secreted Virulence factor
ORF02254	2565839	2566051	rlmF	Ribosomal RNA large subunit methyltransferase F	pathogenic	pathogenic	pathogenic	No	Non-secreted Virulence factor
ORF02255	2566012	2566992	rlmH	Ribosomal RNA large subunit methyltransferase H	pathogenic	pathogenic	pathogenic	No	Non-secreted Virulence factor
ORF02263	2573720	2574613	gnl	Gluconolactonase	pathogenic	pathogenic	pathogenic	Yes	Secreted Virulence factor
ORF02265	2576431	2578425	rmlA	Glucose-1-phosphate thymidylyltransferase	pathogenic	pathogenic	pathogenic	No	Non-secreted Virulence factor
ORF02266	2578429	2580981	rmlD	dTDP-4-dehydrorhamnose reductase	pathogenic	pathogenic	pathogenic	No	Non-secreted Virulence factor
ORF02271	2587248	2588381	Hyp	Hypothetical protein	pathogenic	pathogenic	pathogenic	No	Non-secreted Virulence factor
ORF02278	2597553	2598206	Hyp	Hypothetical protein	pathogenic	pathogenic	pathogenic	Yes	Secreted Virulence factor
ORF02288	2609233	2611680	Hyp	Hypothetical protein	pathogenic	pathogenic	pathogenic	Yes	Secreted Virulence factor
ORF02289	2611840	2613309	dacC_1	D-alanyl-D-alanine carboxypeptidase DacC	pathogenic	pathogenic	pathogenic	Yes	Secreted Virulence factor
ORF02292	2616429	2617625	Hyp	Hypothetical protein	pathogenic	pathogenic	pathogenic	Yes	Secreted Virulence factor
ORF02305	2650434	2652563	cirA_2	Colicin I receptor	pathogenic	pathogenic	pathogenic	Yes	Secreted Virulence factor
ORF02307	2653787	2654665	hmuT	Hemin-binding periplasmic protein HmuT	pathogenic	pathogenic	pathogenic	Yes	Secreted Virulence factor
ORF02310	2656465	2657115	Hyp	Hypothetical protein	pathogenic	pathogenic	pathogenic	No	Non-secreted Virulence factor
ORF02320	2664385	2665113	Hyp	Hypothetical protein	pathogenic	pathogenic	pathogenic	Yes	Secreted Virulence factor
ORF02326	2669183	2670031	Hyp	Hypothetical protein	pathogenic	pathogenic	pathogenic	No	Non-secreted Virulence factor
ORF02328	2671072	2671671	Hyp	Hypothetical protein	pathogenic	pathogenic	pathogenic	Yes	Secreted Virulence factor
ORF02345	2690888	2692576	ggt	Glutathione hydrolase proenzyme	pathogenic	pathogenic	pathogenic	Yes	Secreted Virulence factor
ORF02348	2694807	2696012	cpdA_2	3',C5'-cyclic adenosine monophosphate phosphodiesterase CpdA	pathogenic	pathogenic	pathogenic	No	Non-secreted Virulence factor
ORF02360	2705045	2705920	cysL	HTH-type transcriptional regulator CysL	pathogenic	pathogenic	pathogenic	No	Non-secreted Virulence factor
ORF02374	2716221	2717732	Hyp	Hypothetical protein	pathogenic	pathogenic	pathogenic	Yes	Secreted Virulence factor
ORF02377	2719451	2720728	Hyp	Hypothetical protein	pathogenic	pathogenic	pathogenic	No	Non-secreted Virulence factor
ORF02391	2733687	2734799	emrA_1	Colistin resistance protein EmrA	pathogenic	pathogenic	pathogenic	No	Non-secreted Virulence factor
ORF02408	2758823	2760340	Hyp	Hypothetical protein	pathogenic	pathogenic	pathogenic	No	Non-secreted Virulence factor
ORF02425	2775296	2777830	Hyp	Hypothetical protein	pathogenic	pathogenic	pathogenic	No	Non-secreted Virulence factor
ORF02428	2780918	2781940	galE	UDP-glucose 4-epimerase / Exopolysaccharide (Haemophilus)	pathogenic	pathogenic	pathogenic	No	Non-secreted Virulence factor
ORF02429	2781953	2782717	Hyp	Hypothetical protein	pathogenic	pathogenic	pathogenic	Yes	Secreted Virulence factor
ORF02447	2805162	2805497	Hyp	Hypothetical protein	pathogenic	pathogenic	pathogenic	No	Non-secreted Virulence factor
ORF02449	2806062	2806874	bepA_3	Beta-barrel assembly-enhancing protease	pathogenic	pathogenic	pathogenic	Yes	Secreted Virulence factor
ORF02450	2806930	2807424	Hyp	Hypothetical protein	pathogenic	pathogenic	pathogenic	Yes	Secreted Virulence factor
ORF02451	2807737	2808750	sbcC	Nuclease SbcCD subunit C	pathogenic	pathogenic	pathogenic	No	Non-secreted Virulence factor
ORF02457	2816880	2817239	Hyp	Hypothetical protein	pathogenic	pathogenic	pathogenic	Yes	Secreted Virulence factor
ORF02466	2826193	2827158	argC	N-acetyl-gamma-glutamyl-phosphate reductase	pathogenic	pathogenic	pathogenic	No	Non-secreted Virulence factor
ORF02472	2833499	2833960	Hyp	Hypothetical protein	pathogenic	pathogenic	pathogenic	Yes	Secreted Virulence factor
ORF02479	2841432	2843618	cntO_4	Metal-pseudopaline receptor CntO	pathogenic	pathogenic	pathogenic	Yes	Secreted Virulence factor
ORF02481	2844989	2846047	besA_2	Ferri-bacillibactin esterase BesA	pathogenic	pathogenic	pathogenic	Yes	Secreted Virulence factor
ORF02496	2856839	2858233	Hyp	Hypothetical protein	pathogenic	pathogenic	pathogenic	Yes	Secreted Virulence factor
ORF02506	2867538	2869625	Hyp	Hypothetical protein	pathogenic	pathogenic	pathogenic	No	Non-secreted Virulence factor
ORF02511	2878832	2879383	sodC	Superoxide dismutase [Cu-Zn]	pathogenic	pathogenic	pathogenic	Yes	Secreted Virulence factor
ORF02521	2884427	2884765	srfAD_1	Surfactin synthase thioesterase subunit	pathogenic	pathogenic	pathogenic	No	Non-secreted Virulence factor
ORF02528	2891313	2892206	sta	Streptothricin acetyltransferase	pathogenic	pathogenic	pathogenic	No	Non-secreted Virulence factor
ORF02539	2906541	2907902	Hyp	Hypothetical protein	pathogenic	pathogenic	pathogenic	No	Non-secreted Virulence factor
ORF02548	2920430	2920639	sunS_1	SPbeta prophage-derived glycosyltransferase SunS	pathogenic	pathogenic	pathogenic	No	Non-secreted Virulence factor
ORF02549	2920706	2922112	ddc_1	L-2,4-diaminobutyrate decarboxylase	pathogenic	pathogenic	pathogenic	No	Non-secreted Virulence factor
ORF02550	2922201	2923091	gltC	HTH-type transcriptional regulator GltC	pathogenic	pathogenic	pathogenic	No	Non-secreted Virulence factor
ORF02560	2939041	2940753	Hyp	Hypothetical protein	pathogenic	pathogenic	pathogenic	Yes	Secreted Virulence factor
ORF02563	2942094	2942252	susC_1	TonB-dependent receptor SusC	pathogenic	pathogenic	pathogenic	Yes	Secreted Virulence factor
ORF02564	2942384	2942779	susC_2	TonB-dependent receptor SusC	pathogenic	pathogenic	pathogenic	Yes	Secreted Virulence factor
ORF02565	2943000	2943812	susC_3	TonB-dependent receptor SusC	pathogenic	pathogenic	pathogenic	Yes	Secreted Virulence factor
ORF02566	2943816	2946146	susC_4	TonB-dependent receptor SusC	pathogenic	pathogenic	pathogenic	Yes	Secreted Virulence factor
ORF02567	2946361	2946951	Hyp	Hypothetical protein	pathogenic	pathogenic	pathogenic	No	Non-secreted Virulence factor
ORF02568	2946989	2947549	susC_5	TonB-dependent receptor SusC	pathogenic	pathogenic	pathogenic	No	Non-secreted Virulence factor
ORF02585	3006810	3006883	tap	Tripeptidyl aminopeptidase	pathogenic	pathogenic	pathogenic	Yes	Secreted Virulence factor
ORF02592	3017187	3017762	tauR	HTH-type transcriptional regulator TauR	pathogenic	pathogenic	pathogenic	No	Non-secreted Virulence factor
ORF02597	3020620	3021561	tesA	Esterase TesA	pathogenic	pathogenic	pathogenic	No	Non-secreted Virulence factor
ORF02606	3031539	3033788	Hyp	Hypothetical protein	pathogenic	pathogenic	pathogenic	Yes	Secreted Virulence factor
ORF02607	3033918	3034961	Hyp	Hypothetical protein	pathogenic	pathogenic	pathogenic	No	Non-secreted Virulence factor
ORF02608	3034964	3037774	btuB_7	Vitamin B12 transporter BtuB	pathogenic	pathogenic	pathogenic	Yes	Secreted Virulence factor
ORF02611	3038898	3039434	thiH	2-iminoacetate synthase	pathogenic	pathogenic	pathogenic	No	Non-secreted Virulence factor
ORF02616	3043193	3043318	thrA_1	Bifunctional aspartokinase/homoserine dehydrogenase 1	pathogenic	pathogenic	pathogenic	No	Non-secreted Virulence factor
ORF02617	3043413	3044576	thrA_2	Bifunctional aspartokinase/homoserine dehydrogenase 1	pathogenic	pathogenic	pathogenic	No	Non-secreted Virulence factor
ORF02625	3091429	3091770	tmoS	Sensor histidine kinase TmoS	pathogenic	pathogenic	pathogenic	No	Non-secreted Virulence factor
ORF02628	3096643	3097419	todF_1	2-hydroxy-6-oxo-2,4-heptadienoate hydrolase	pathogenic	pathogenic	pathogenic	Yes	Secreted Virulence factor
ORF02629	3097776	3098324	todF_2	2-hydroxy-6-oxo-2,4-heptadienoate hydrolase	pathogenic	pathogenic	pathogenic	Yes	Secreted Virulence factor
ORF02630	3098407	3098796	tolC	Outer membrane protein TolC	pathogenic	pathogenic	pathogenic	Yes	Secreted Virulence factor
ORF02631	3098924	3100069	tolQ	Tol-Pal system protein TolQ	pathogenic	pathogenic	pathogenic	No	Non-secreted Virulence factor
ORF02635	3103269	3103886	crp_1	cAMP-activated global transcriptional regulator CRP	pathogenic	pathogenic	pathogenic	No	Non-secreted Virulence factor
ORF02636	3104085	3105560	Hyp	Hypothetical protein	pathogenic	pathogenic	pathogenic	Yes	Secreted Virulence factor
ORF02637	3105566	3109174	Hyp	Hypothetical protein	pathogenic	pathogenic	pathogenic	Yes	Secreted Virulence factor
ORF02639	3109556	3110386	cheR	Chemotaxis protein methyltransferase	pathogenic	pathogenic	pathogenic	No	Non-secreted Virulence factor
ORF02640	3110398	3110976	cheB	Protein-glutamate methylesterase/protein-glutamine glutaminase	pathogenic	pathogenic	pathogenic	No	Non-secreted Virulence factor
ORF02641	3110992	3111363	Hyp	Hypothetical protein	pathogenic	pathogenic	pathogenic	No	Non-secreted Virulence factor
ORF02644	3112950	3113903	Hyp	Hypothetical protein	pathogenic	pathogenic	pathogenic	No	Non-secreted Virulence factor
ORF02651	3119314	3119790	traC	Protein TraC	pathogenic	pathogenic	pathogenic	No	Non-secreted Virulence factor
ORF02653	3120762	3121802	Hyp	Hypothetical protein	pathogenic	pathogenic	pathogenic	Yes	Secreted Virulence factor
ORF02654	3121877	3122482	Hyp	Hypothetical protein	pathogenic	pathogenic	pathogenic	Yes	Secreted Virulence factor
ORF02658	3125523	3126392	Hyp	Hypothetical protein	pathogenic	pathogenic	pathogenic	No	Non-secreted Virulence factor
ORF02660	3127790	3129430	Hyp	Hypothetical protein	pathogenic	pathogenic	pathogenic	No	Non-secreted Virulence factor
ORF02667	3135313	3138315	Hyp	Hypothetical protein	pathogenic	pathogenic	pathogenic	Yes	Secreted Virulence factor
ORF02679	3148601	3149017	Hyp	Hypothetical protein	pathogenic	pathogenic	pathogenic	No	Non-secreted Virulence factor
ORF02687	3155812	3156228	trxA_1	Thioredoxin 1	pathogenic	pathogenic	pathogenic	No	Non-secreted Virulence factor
ORF02698	3167414	3168379	tsaE	tRNA threonylcarbamoyladenosine biosynthesis protein TsaE	pathogenic	pathogenic	pathogenic	No	Non-secreted Virulence factor
ORF02702	3171170	3171616	tuaD	UDP-glucose 6-dehydrogenase TuaD	pathogenic	pathogenic	pathogenic	No	Non-secreted Virulence factor
ORF02703	3171650	3172339	tuaG	Putative teichuronic acid biosynthesis glycosyltransferase TuaG	pathogenic	pathogenic	pathogenic	No	Non-secreted Virulence factor
ORF02705	3172973	3173221	tycB	Tyrocidine synthase 2	pathogenic	pathogenic	pathogenic	No	Non-secreted Virulence factor
ORF02709	3175882	3176517	Hyp	Hypothetical protein	pathogenic	pathogenic	pathogenic	Yes	Secreted Virulence factor
ORF02710	3176581	3176988	tycC_1	Tyrocidine synthase 3	pathogenic	pathogenic	pathogenic	No	Non-secreted Virulence factor
ORF02711	3176988	3177524	tycC_2	Tyrocidine synthase 3	pathogenic	pathogenic	pathogenic	No	Non-secreted Virulence factor
ORF02712	3177521	3180208	tycC_3	Tyrocidine synthase 3	pathogenic	pathogenic	pathogenic	No	Non-secreted Virulence factor
ORF02713	3180394	3182760	tycC_4	Tyrocidine synthase 3	pathogenic	pathogenic	pathogenic	No	Non-secreted Virulence factor
ORF02714	3182830	3184785	tycC_5	Tyrocidine synthase 3	pathogenic	pathogenic	pathogenic	No	Non-secreted Virulence factor
ORF02719	3191358	3192905	ubiB	putative protein kinase UbiB	pathogenic	pathogenic	pathogenic	No	Non-secreted Virulence factor
ORF02722	3195192	3196631	ubiE_1	Ubiquinone/menaquinone biosynthesis C-methyltransferase UbiE	pathogenic	pathogenic	pathogenic	No	Non-secreted Virulence factor
ORF02723	3196862	3197674	fabI	Enoyl-[acyl-carrier-protein] reductase [NADH] FabI	pathogenic	pathogenic	pathogenic	No	Non-secreted Virulence factor
ORF02726	3199034	3200317	ata	Adhesin Ata autotransporter	pathogenic	pathogenic	pathogenic	No	Non-secreted Virulence factor
ORF02727	3200747	3201175	Hyp	Hypothetical protein	pathogenic	pathogenic	pathogenic	Yes	Secreted Virulence factor
ORF02728	3201172	3201951	Hyp	Hypothetical protein	pathogenic	pathogenic	pathogenic	No	Non-secreted Virulence factor
ORF02729	3202128	3202643	ubiG	Ubiquinone biosynthesis O-methyltransferase	pathogenic	pathogenic	pathogenic	No	Non-secreted Virulence factor
ORF02732	3204526	3205455	ucpA	Oxidoreductase UcpA	pathogenic	pathogenic	pathogenic	No	Non-secreted Virulence factor
ORF02736	3208978	3209787	Hyp	Hypothetical protein	pathogenic	pathogenic	pathogenic	No	Non-secreted Virulence factor
ORF02740	3212027	3212284	uhpB	Signal transduction histidine-protein kinase/phosphatase UhpB	pathogenic	pathogenic	pathogenic	No	Non-secreted Virulence factor
ORF02747	3217210	3219612	dpp5_2	Dipeptidyl-peptidase 5	pathogenic	pathogenic	pathogenic	Yes	Secreted Virulence factor
ORF02751	3221863	3223224	Hyp	Hypothetical protein	pathogenic	pathogenic	pathogenic	Yes	Secreted Virulence factor
ORF02760	3231760	3231963	ureH	Urease accessory protein UreH	pathogenic	pathogenic	pathogenic	No	Non-secreted Virulence factor
ORF02761	3231967	3232494	uvrA_1	UvrABC system protein A	pathogenic	pathogenic	pathogenic	No	Non-secreted Virulence factor
ORF02767	3237576	3238244	Hyp	Hypothetical protein	pathogenic	pathogenic	pathogenic	Yes	Secreted Virulence factor
ORF02773	3242773	3243285	uvrY_2	Response regulator UvrY	pathogenic	pathogenic	pathogenic	No	Non-secreted Virulence factor
ORF02776	3246968	3248107	Hyp	Hypothetical protein	pathogenic	pathogenic	pathogenic	No	Non-secreted Virulence factor
ORF02782	3257634	3258923	vgrG1a_1	Type VI secretion system spike protein VgrG1a	pathogenic	pathogenic	pathogenic	No	Non-secreted Virulence factor
ORF02783	3258928	3259671	vgrG1a_2	Type VI secretion system spike protein VgrG1a	pathogenic	pathogenic	pathogenic	No	Non-secreted Virulence factor
ORF02784	3259778	3260005	vgrG1c	Type VI secretion system spike protein VgrG1c	pathogenic	pathogenic	pathogenic	No	Non-secreted Virulence factor
ORF02785	3260305	3260964	vioA	dTDP-4-amino-4,C6-dideoxy-D-glucose transaminase	pathogenic	pathogenic	pathogenic	No	Non-secreted Virulence factor
ORF02793	3267594	3269528	wapA_1	tRNA3 (Ser)-specific nuclease WapA	pathogenic	pathogenic	pathogenic	Yes	Secreted Virulence factor
ORF02797	3271915	3272376	wapA_2	tRNA3 (Ser)-specific nuclease WapA	pathogenic	pathogenic	pathogenic	Yes	Secreted Virulence factor
ORF02798	3272373	3272750	wapA_3	tRNA3 (Ser)-specific nuclease WapA	pathogenic	pathogenic	pathogenic	No	Non-secreted Virulence factor
ORF02799	3272750	3273346	wapA_4	tRNA (Glu)-specific nuclease WapA	pathogenic	pathogenic	pathogenic	Yes	Secreted Virulence factor
ORF02800	3273500	3274918	Hyp	Hypothetical protein	pathogenic	pathogenic	pathogenic	Yes	Secreted Virulence factor
ORF02801	3275014	3275898	wapA_5	tRNA (Glu)-specific nuclease WapA	pathogenic	pathogenic	pathogenic	Yes	Secreted Virulence factor
ORF02802	3275987	3276229	wbbL_1	N-acetylglucosaminyl-diphospho-decaprenol L-rhamnosyltransferase	pathogenic	pathogenic	pathogenic	No	Non-secreted Virulence factor
ORF02803	3276519	3277115	crp_2	cAMP-activated global transcriptional regulator CRP	pathogenic	pathogenic	pathogenic	No	Non-secreted Virulence factor
ORF02804	3277583	3277861	wbbL_2	N-acetylglucosaminyl-diphospho-decaprenol L-rhamnosyltransferase	pathogenic	pathogenic	pathogenic	No	Non-secreted Virulence factor
ORF02807	3278957	3279337	wbgU	UDP-N-acetylglucosamine 4-epimerase	pathogenic	pathogenic	pathogenic	No	Non-secreted Virulence factor
ORF02810	3282161	3282907	Hyp	Hypothetical protein	pathogenic	pathogenic	pathogenic	No	Non-secreted Virulence factor
ORF02811	3282931	3283089	wbpA	UDP-N-acetyl-D-glucosamine 6-dehydrogenase	pathogenic	pathogenic	pathogenic	No	Non-secreted Virulence factor
ORF02814	3285315	3286133	Hyp	Hypothetical protein	pathogenic	pathogenic	pathogenic	No	Non-secreted Virulence factor
ORF02816	3287541	3288047	wcaJ	UDP-glucose:undecaprenyl-phosphate glucose-1-phosphate transferase	pathogenic	pathogenic	pathogenic	No	Non-secreted Virulence factor
ORF02817	3288334	3288978	wecA	Decaprenyl-phosphate N-acetylglucosaminephosphotransferase	pathogenic	pathogenic	pathogenic	No	Non-secreted Virulence factor
ORF02821	3293759	3294781	wprA	Cell wall-associated protease	pathogenic	pathogenic	pathogenic	Yes	Secreted Virulence factor
ORF02824	3296210	3296941	xerC_1	Tyrosine recombinase XerC	pathogenic	pathogenic	pathogenic	No	Non-secreted Virulence factor
ORF02831	3302181	3303527	Hyp	Hypothetical protein	pathogenic	pathogenic	pathogenic	No	Non-secreted Virulence factor
ORF02833	3304940	3307363	asbA	Spermidine-citrate ligase	pathogenic	pathogenic	pathogenic	No	Non-secreted Virulence factor
ORF02834	3307341	3308858	ddc_2	L-2,4-diaminobutyrate decarboxylase	pathogenic	pathogenic	pathogenic	No	Non-secreted Virulence factor
ORF02835	3308977	3311208	iutA	Aerobactin siderophore	pathogenic	pathogenic	pathogenic	Yes	Secreted Virulence factor
ORF02838	3313670	3314770	bioF	8-amino-7-oxononanoate synthase	pathogenic	pathogenic	pathogenic	No	Non-secreted Virulence factor
ORF02839	3314863	3315474	bioD	ATP-dependent dethiobiotin synthetase BioD	pathogenic	pathogenic	pathogenic	No	Non-secreted Virulence factor
ORF02846	3321748	3326085	czcA_5	Cobalt-zinc-cadmium resistance protein CzcA	pathogenic	pathogenic	pathogenic	Yes	Secreted Virulence factor
ORF02847	3326092	3327243	czcB_5	Cobalt-zinc-cadmium resistance protein CzcB	pathogenic	pathogenic	pathogenic	Yes	Secreted Virulence factor
ORF02853	3334045	3334719	arlR	Response regulator ArlR	pathogenic	pathogenic	pathogenic	No	Non-secreted Virulence factor
ORF02855	3336361	3337161	yadG	putative ABC transporter ATP-binding protein YadG	pathogenic	pathogenic	pathogenic	No	Non-secreted Virulence factor
ORF02861	3342147	3342662	Hyp	Hypothetical protein	pathogenic	pathogenic	pathogenic	No	Non-secreted Virulence factor
ORF02863	3343665	3343883	ybbA	putative protein YbbA	pathogenic	pathogenic	pathogenic	No	Non-secreted Virulence factor
ORF02865	3345611	3346120	ybdG	Miniconductance mechanosensitive channel YbdG	pathogenic	pathogenic	pathogenic	No	Non-secreted Virulence factor
ORF02866	3346174	3346671	ybdL_1	Methionine aminotransferase	pathogenic	pathogenic	pathogenic	No	Non-secreted Virulence factor
ORF02870	3348107	3349306	Hyp	Hypothetical protein	pathogenic	pathogenic	pathogenic	No	Non-secreted Virulence factor
ORF02877	3354857	3355204	ybiT_2	putative ATP-binding protein YbiT	pathogenic	pathogenic	pathogenic	No	Non-secreted Virulence factor
ORF02896	3373479	3374498	glpQ	Glycerophosphodiester phosphodiesterase	pathogenic	pathogenic	pathogenic	No	Non-secreted Virulence factor
ORF02903	3381921	3382418	yciO	putative protein YciO	pathogenic	pathogenic	pathogenic	No	Non-secreted Virulence factor
ORF02904	3382806	3385736	chiA1	Chitinase A1	pathogenic	pathogenic	pathogenic	Yes	Secreted Virulence factor
ORF02907	3387039	3387644	ydaD_2	General stress protein 39	pathogenic	pathogenic	pathogenic	No	Non-secreted Virulence factor
ORF02912	3391275	3392438	Hyp	Hypothetical protein	pathogenic	pathogenic	pathogenic	Yes	Secreted Virulence factor
ORF02913	3392587	3394131	yddE	putative isomerase YddE	pathogenic	pathogenic	pathogenic	No	Non-secreted Virulence factor
ORF02927	3407644	3408222	hisH	Imidazole glycerol phosphate synthase subunit HisH	pathogenic	pathogenic	pathogenic	No	Non-secreted Virulence factor
ORF02929	3409322	3410350	hisC	Histidinol-phosphate aminotransferase	pathogenic	pathogenic	pathogenic	No	Non-secreted Virulence factor
ORF02935	3415803	3416972	ydiK	Putative transport protein YdiK	pathogenic	pathogenic	pathogenic	No	Non-secreted Virulence factor
ORF02937	3417900	3418511	ydjP	AB hydrolase superfamily protein YdjP	pathogenic	pathogenic	pathogenic	Yes	Secreted Virulence factor
ORF02943	3423012	3424067	yedA_3	putative inner membrane transporter YedA	pathogenic	pathogenic	pathogenic	No	Non-secreted Virulence factor
ORF02946	3424962	3425855	Hyp	Hypothetical protein	pathogenic	pathogenic	pathogenic	No	Non-secreted Virulence factor
ORF02950	3428131	3430827	btuB_8	Vitamin B12 transporter BtuB	pathogenic	pathogenic	pathogenic	No	Non-secreted Virulence factor
ORF02952	3431850	3432332	yeeZ	Protein YeeZ	pathogenic	pathogenic	pathogenic	Yes	Secreted Virulence factor
ORF02953	3432347	3432451	yenB	Toxin subunit YenB	pathogenic	pathogenic	pathogenic	Yes	Secreted Virulence factor
ORF02954	3432511	3433116	yenC2_1	Toxin subunit YenC2	pathogenic	pathogenic	pathogenic	No	Non-secreted Virulence factor
ORF02955	3433181	3433597	yenC2_2	Toxin subunit YenC2	pathogenic	pathogenic	pathogenic	Yes	Secreted Virulence factor
ORF02956	3433600	3434031	yesS	HTH-type transcriptional regulator YesS	pathogenic	pathogenic	pathogenic	No	Non-secreted Virulence factor
ORF02962	3439736	3439891	yfkN	Trifunctional nucleotide phosphoesterase protein YfkN	pathogenic	pathogenic	pathogenic	Yes	Secreted Virulence factor
ORF02964	3440662	3442077	Hyp	Hypothetical protein	pathogenic	pathogenic	pathogenic	Yes	Secreted Virulence factor
ORF02970	3448051	3449376	Hyp	Hypothetical protein	pathogenic	pathogenic	pathogenic	No	Non-secreted Virulence factor
ORF02978	3458746	3459318	yhaP	putative protein YhaP	pathogenic	pathogenic	pathogenic	No	Non-secreted Virulence factor
ORF02982	3464252	3466804	Hyp	Hypothetical protein	pathogenic	pathogenic	pathogenic	Yes	Secreted Virulence factor
ORF02990	3473372	3473680	yheI	putative multidrug resistance ABC transporter ATP-binding/permease protein YheI	pathogenic	pathogenic	pathogenic	No	Non-secreted Virulence factor
ORF02997	3479929	3480900	hmuU_2	Hemin transport system permease protein HmuU	pathogenic	pathogenic	pathogenic	No	Non-secreted Virulence factor
ORF02998	3481282	3482205	fpuD	Petrobactin import ATP-binding protein FpuD	pathogenic	pathogenic	pathogenic	No	Non-secreted Virulence factor
ORF03008	3491261	3493072	btuB_9	Vitamin B12 transporter BtuB	pathogenic	pathogenic	pathogenic	Yes	Secreted Virulence factor
ORF03009	3493689	3496481	Hyp	Hypothetical protein	pathogenic	pathogenic	pathogenic	Yes	Secreted Virulence factor
ORF03011	3497329	3498360	Hyp	Hypothetical protein	pathogenic	pathogenic	pathogenic	No	Non-secreted Virulence factor
ORF03013	3499101	3502187	yjbR	putative protein YjbR	pathogenic	pathogenic	pathogenic	No	Non-secreted Virulence factor
ORF03017	3504342	3505169	csd	putative cysteine desulfurase	pathogenic	pathogenic	pathogenic	No	Non-secreted Virulence factor
ORF03020	3507391	3508332	yjiB	Putative cytochrome P450 YjiB	pathogenic	pathogenic	pathogenic	No	Non-secreted Virulence factor
ORF03022	3509813	3510679	Hyp	Hypothetical protein	pathogenic	pathogenic	pathogenic	No	Non-secreted Virulence factor
ORF03025	3512151	3513152	Hyp	Hypothetical protein	pathogenic	pathogenic	pathogenic	No	Non-secreted Virulence factor
ORF03038	3532524	3534719	yojI	ABC transporter ATP-binding/permease protein YojI	pathogenic	pathogenic	pathogenic	No	Non-secreted Virulence factor
ORF03039	3534902	3535720	ypdA_1	Sensor histidine kinase YpdA	pathogenic	pathogenic	pathogenic	No	Non-secreted Virulence factor
ORF03043	3538850	3539344	ypdA_2	Sensor histidine kinase YpdA	pathogenic	pathogenic	pathogenic	Yes	Secreted Virulence factor
ORF03045	3539917	3540576	ypdA_3	Sensor histidine kinase YpdA	pathogenic	pathogenic	pathogenic	Yes	Secreted Virulence factor
ORF03047	3541307	3541969	ypdA_4	Sensor histidine kinase YpdA	pathogenic	pathogenic	pathogenic	No	Non-secreted Virulence factor
ORF03051	3545560	3546468	ypmQ	SCO1 protein	pathogenic	pathogenic	pathogenic	No	Non-secreted Virulence factor
ORF03058	3552535	3552702	yraA	Putative cysteine protease YraA	pathogenic	pathogenic	pathogenic	No	Non-secreted Virulence factor
ORF03071	3563496	3563717	yveL	Putative tyrosine-protein kinase YveL	pathogenic	pathogenic	pathogenic	No	Non-secreted Virulence factor
ORF03079	3570158	3572362	Hyp	Hypothetical protein	pathogenic	pathogenic	pathogenic	Yes	Secreted Virulence factor
ORF03081	3573829	3573987	ywnA	Putative HTH-type transcriptional regulator YwnA	pathogenic	pathogenic	pathogenic	No	Non-secreted Virulence factor
ORF03100	3591881	3593371	zraS	Sensor protein ZraS	pathogenic	pathogenic	pathogenic	No	Non-secreted Virulence factor
ORF03108	3600004	3600711		putative protein	pathogenic	pathogenic	pathogenic	Yes	Secreted Virulence factor
ORF03111	3602999	3603808		putative protein	pathogenic	pathogenic	pathogenic	No	Non-secreted Virulence factor
ORF03112	3603940	3604749		Putative outer membrane protein	pathogenic	pathogenic	pathogenic	Yes	Secreted Virulence factor
ORF03114	3606541	3606816		TonB-dependent receptor P26	pathogenic	pathogenic	pathogenic	Yes	Secreted Virulence factor
ORF03116	3608374	3608589		Endo-beta-N-acetylglucosaminidase H	pathogenic	pathogenic	pathogenic	Yes	Secreted Virulence factor
ORF03117	3608811	3609251		Putative NAD (P)H nitroreductase	pathogenic	pathogenic	pathogenic	No	Non-secreted Virulence factor
ORF03119	3610462	3610815		putative protein	pathogenic	pathogenic	pathogenic	No	Non-secreted Virulence factor
ORF03143	3632568	3633371	Hyp	Hypothetical protein	pathogenic	pathogenic	pathogenic	No	Non-secreted Virulence factor
ORF03145	3634848	3635894	emrA_3	Colistin resistance protein EmrA	pathogenic	pathogenic	pathogenic	No	Non-secreted Virulence factor
ORF03159	3651222	3652490	glgC	Glucose-1-phosphate adenylyltransferase	pathogenic	pathogenic	pathogenic	No	Non-secreted Virulence factor
ORF03163	3657424	3658839	Hyp	Hypothetical protein	pathogenic	pathogenic	pathogenic	No	Non-secreted Virulence factor
ORF03165	3660220	3660933		putative protein	pathogenic	pathogenic	pathogenic	Yes	Secreted Virulence factor
ORF03174	3670910	3671701	Hyp	Hypothetical protein	pathogenic	pathogenic	pathogenic	Yes	Secreted Virulence factor
ORF03175	3671781	3672428		putative protein	pathogenic	pathogenic	pathogenic	No	Non-secreted Virulence factor
ORF03198	3694138	3695199	Hyp	Hypothetical protein	pathogenic	pathogenic	pathogenic	No	Non-secreted Virulence factor
ORF03203	3700158	3700505		Formylglycine-generating enzyme	pathogenic	pathogenic	pathogenic	Yes	Secreted Virulence factor
ORF03213	3712979	3714352	dacC_2	D-alanyl-D-alanine carboxypeptidase DacC	pathogenic	pathogenic	pathogenic	Yes	Secreted Virulence factor
ORF03214	3714469	3715167	Hyp	Hypothetical protein	pathogenic	pathogenic	pathogenic	Yes	Secreted Virulence factor
ORF03222	3721859	3722224		Zinc-type alcohol dehydrogenase-like protein	pathogenic	pathogenic	pathogenic	No	Non-secreted Virulence factor
ORF03223	3722562	3723143		Asp/Glu-specific dipeptidyl-peptidase	pathogenic	pathogenic	pathogenic	Yes	Secreted Virulence factor
ORF03224	3723574	3724287		TonB-dependent receptor P26	pathogenic	pathogenic	pathogenic	Yes	Secreted Virulence factor
ORF03238	3730802	3731587	fabG_4	3-oxoacyl-[acyl-carrier-protein] reductase FabG	pathogenic	pathogenic	pathogenic	No	Non-secreted Virulence factor
ORF03240	3732864	3733505		Monoacylglycerol lipase	pathogenic	pathogenic	pathogenic	No	Non-secreted Virulence factor
ORF03244	3738621	3741548	btsS_2	Sensor histidine kinase BtsS	pathogenic	pathogenic	pathogenic	Yes	Secreted Virulence factor
ORF03251	3746151	3746321		Flavastacin	pathogenic	pathogenic	pathogenic	Yes	Secreted Virulence factor
ORF03253	3746647	3747738	Hyp	Hypothetical protein	pathogenic	pathogenic	pathogenic	No	Non-secreted Virulence factor
ORF03257	3752551	3753099	Hyp	Hypothetical protein	pathogenic	pathogenic	pathogenic	No	Non-secreted Virulence factor
ORF03268	3770992	3771627	gph	Phosphoglycolate phosphatase	pathogenic	pathogenic	pathogenic	No	Non-secreted Virulence factor
ORF03270	3773454	3774599		Long-chain-fatty-acid--CoA ligase FadD15	pathogenic	pathogenic	pathogenic	No	Non-secreted Virulence factor
ORF03272	3775271	3776755		Putative multidrug export ATP-binding/permease protein	pathogenic	pathogenic	pathogenic	Yes	Secreted Virulence factor
ORF03275	3778657	3779862	emrD	Multidrug resistance protein D	pathogenic	pathogenic	pathogenic	No	Non-secreted Virulence factor
ORF03276	3779893	3780246		Glucose 1-dehydrogenase	pathogenic	pathogenic	pathogenic	Yes	Secreted Virulence factor
ORF03277	3780489	3780947		Cytochrome c-551	pathogenic	pathogenic	pathogenic	Yes	Secreted Virulence factor
ORF03280	3783439	3784164	Hyp	Hypothetical protein	pathogenic	pathogenic	pathogenic	No	Non-secreted Virulence factor
ORF03286	3789103	3790101	fcl	GDP-L-fucose synthase	pathogenic	pathogenic	pathogenic	No	Non-secreted Virulence factor
ORF03292	3794490	3795095	Hyp	Hypothetical protein	pathogenic	pathogenic	pathogenic	No	Non-secreted Virulence factor
ORF03294	3796460	3796867		Subtilisin BL	pathogenic	pathogenic	pathogenic	Yes	Secreted Virulence factor
ORF03297	3798146	3799897	ccoN1	Cbb3-type cytochrome c oxidase subunit CcoN1	pathogenic	pathogenic	pathogenic	No	Non-secreted Virulence factor
ORF03298	3800026	3800238		Iron-sulfur cluster carrier protein	pathogenic	pathogenic	pathogenic	No	Non-secreted Virulence factor
ORF03317	3822128	3822850	btsR_3	Transcriptional regulatory protein BtsR	pathogenic	pathogenic	pathogenic	No	Non-secreted Virulence factor
ORF03318	3822847	3823923	btsS_3	Sensor histidine kinase BtsS	pathogenic	pathogenic	pathogenic	No	Non-secreted Virulence factor
ORF03320	3824822	3825478		Bacterial leucyl aminopeptidase	pathogenic	pathogenic	pathogenic	Yes	Secreted Virulence factor
ORF03329	3833786	3834244		Esterase	pathogenic	pathogenic	pathogenic	Yes	Secreted Virulence factor
ORF03335	3837440	3837853		putative glycosyltransferase	pathogenic	pathogenic	pathogenic	No	Non-secreted Virulence factor
ORF03358	3857304	3858065		putative protein	pathogenic	pathogenic	pathogenic	No	Non-secreted Virulence factor
ORF03363	3862533	3862796		Endoglucanase C307	pathogenic	pathogenic	pathogenic	Yes	Secreted Virulence factor
ORF03364	3862983	3863633	Hyp	Hypothetical protein	pathogenic	pathogenic	pathogenic	No	Non-secreted Virulence factor
ORF03365	3863654	3863809		TonB-dependent receptor P26	pathogenic	pathogenic	pathogenic	Yes	Secreted Virulence factor
ORF03368	3866977	3867855	Hyp	Hypothetical protein	pathogenic	pathogenic	pathogenic	No	Non-secreted Virulence factor
ORF03375	3873199	3873831	Hyp	Hypothetical protein	pathogenic	pathogenic	pathogenic	No	Non-secreted Virulence factor
ORF03387	3886867	3888294	Hyp	Hypothetical protein	pathogenic	pathogenic	pathogenic	No	Non-secreted Virulence factor
ORF03389	3889148	3889537		putative NTE family protein	pathogenic	pathogenic	pathogenic	No	Non-secreted Virulence factor
ORF03393	3894558	3896033		18 kDa heat shock protein	pathogenic	pathogenic	pathogenic	No	Non-secreted Virulence factor
ORF03395	3899223	3899894		Phenolphthiocerol synthesis polyketide synthase type I Pks15/1	pathogenic	pathogenic	pathogenic	No	Non-secreted Virulence factor
ORF03407	3908858	3909307		Ferredoxin--NADP reductase	pathogenic	pathogenic	pathogenic	No	Non-secreted Virulence factor
ORF03411	3910680	3911135		TonB-dependent receptor P3	pathogenic	pathogenic	pathogenic	Yes	Secreted Virulence factor
ORF03418	3922720	3923799	Hyp	Hypothetical protein	pathogenic	pathogenic	pathogenic	No	Non-secreted Virulence factor
ORF03430	3935623	3936396		Putative multidrug export ATP-binding/permease protein	pathogenic	pathogenic	pathogenic	No	Non-secreted Virulence factor
ORF03432	3937526	3937960		putative ABC transporter ATP-binding protein	pathogenic	pathogenic	pathogenic	No	Non-secreted Virulence factor
ORF03435	3939586	3940617	btsS_4	Sensor histidine kinase BtsS	pathogenic	pathogenic	pathogenic	No	Non-secreted Virulence factor
ORF03439	3943711	3944658	bpoC	Putative non-heme bromoperoxidase BpoC	pathogenic	pathogenic	pathogenic	Yes	Secreted Virulence factor
ORF03445	3952223	3953545		putative NTE family protein	pathogenic	pathogenic	pathogenic	No	Non-secreted Virulence factor
ORF03447	3954432	3954950		Alpha-1,6-glucosyltransferase	pathogenic	pathogenic	pathogenic	No	Non-secreted Virulence factor
ORF03450	3956778	3959282	Hyp	Hypothetical protein	pathogenic	pathogenic	pathogenic	No	Non-secreted Virulence factor
ORF03453	3962598	3962918		SusD-like protein	pathogenic	pathogenic	pathogenic	Yes	Secreted Virulence factor
ORF03454	3962951	3963856		TonB-dependent receptor P3	pathogenic	pathogenic	pathogenic	No	Non-secreted Virulence factor
ORF03455	3963868	3964716		TonB-dependent receptor P3	pathogenic	pathogenic	pathogenic	Yes	Secreted Virulence factor
ORF03457	3966080	3966643		Undecaprenyl-phosphate mannosyltransferase	pathogenic	pathogenic	pathogenic	No	Non-secreted Virulence factor
ORF03471	3982555	3984018		Aspartate aminotransferase	pathogenic	pathogenic	pathogenic	No	Non-secreted Virulence factor
ORF03473	3984557	3985891		UDP-glucuronate 4-epimerase	pathogenic	pathogenic	pathogenic	No	Non-secreted Virulence factor
ORF03483	3994824	3995384		putative NTE family protein	pathogenic	pathogenic	pathogenic	Yes	Secreted Virulence factor
ORF03492	6856	7158	Hyp	Hypothetical protein	pathogenic	pathogenic	pathogenic	No	Non-secreted Virulence factor
ORF03498	4164	4427	Hyp	Hypothetical protein	pathogenic	pathogenic	pathogenic	Yes	Secreted Virulence factor
ORF03503	8899	9108	Hyp	Hypothetical protein	pathogenic	pathogenic	pathogenic	No	Non-secreted Virulence factor
ORF03505	9466	9873	Hyp	Hypothetical protein	pathogenic	pathogenic	pathogenic	Yes	Secreted Virulence factor
ORF03509	13242	13760	Hyp	Hypothetical protein	pathogenic	pathogenic	pathogenic	No	Non-secreted Virulence factor
ORF03511	15577	16572	Hyp	Hypothetical protein	pathogenic	pathogenic	pathogenic	No	Non-secreted Virulence factor
ORF03512	16803	17186	Hyp	Hypothetical protein	pathogenic	pathogenic	pathogenic	Yes	Secreted Virulence factor
ORF03514	19842	20153	Hyp	Hypothetical protein	pathogenic	pathogenic	pathogenic	No	Non-secreted Virulence factor
ORF03516	21357	22235	Hyp	Hypothetical protein	pathogenic	pathogenic	pathogenic	No	Non-secreted Virulence factor
ORF03517	22472	23425	Hyp	Hypothetical protein	pathogenic	pathogenic	pathogenic	No	Non-secreted Virulence factor
ORF03520	25883	26575	Hyp	Hypothetical protein	pathogenic	pathogenic	pathogenic	Yes	Secreted Virulence factor
ORF03526	32601	34595	dpp5_3	Dipeptidyl-peptidase 5	pathogenic	pathogenic	pathogenic	Yes	Secreted Virulence factor
ORF03527	34880	35224	Hyp	Hypothetical protein	pathogenic	pathogenic	pathogenic	No	Non-secreted Virulence factor
ORF03529	36080	38206	Hyp	Hypothetical protein	pathogenic	pathogenic	pathogenic	No	Non-secreted Virulence factor
ORF03533	41599	42405	Hyp	Hypothetical protein	pathogenic	pathogenic	pathogenic	Yes	Secreted Virulence factor
ORF03538	50007	50477	Hyp	Hypothetical protein	pathogenic	pathogenic	pathogenic	No	Non-secreted Virulence factor
ORF03544	57740	58564	Hyp	Hypothetical protein	pathogenic	pathogenic	pathogenic	No	Non-secreted Virulence factor
ORF03545	58838	59662	araC	Arabinose operon regulatory protein	pathogenic	pathogenic	pathogenic	No	Non-secreted Virulence factor
ORF03551	68174	69052	Hyp	Hypothetical protein	pathogenic	pathogenic	pathogenic	Yes	Secreted Virulence factor
ORF03558	76504	77328	Hyp	Hypothetical protein	pathogenic	pathogenic	pathogenic	Yes	Secreted Virulence factor
ORF03559	77744	78262	Hyp	Hypothetical protein	pathogenic	pathogenic	pathogenic	No	Non-secreted Virulence factor
ORF03560	79116	79373	Hyp	Hypothetical protein	pathogenic	pathogenic	pathogenic	No	Non-secreted Virulence factor
ORF03561	79455	80090	Hyp	Hypothetical protein	pathogenic	pathogenic	pathogenic	Yes	Secreted Virulence factor
ORF03562	80077	82041	comP_2	Sensor histidine kinase ComP	pathogenic	pathogenic	pathogenic	Yes	Secreted Virulence factor
ORF03565	84257	84853	crp_3	cAMP-activated global transcriptional regulator CRP	pathogenic	pathogenic	pathogenic	No	Non-secreted Virulence factor
ORF03572	90047	90799	Hyp	Hypothetical protein	pathogenic	pathogenic	pathogenic	Yes	Secreted Virulence factor
ORF03577	94420	95652	Hyp	Hypothetical protein	pathogenic	pathogenic	pathogenic	No	Non-secreted Virulence factor
ORF03580	98521	99105	Hyp	Hypothetical protein	pathogenic	pathogenic	pathogenic	No	Non-secreted Virulence factor
ORF03583	101322	108365	Hyp	Hypothetical protein	pathogenic	pathogenic	pathogenic	Yes	Secreted Virulence factor
ORF03585	112638	112937	Hyp	Hypothetical protein	pathogenic	pathogenic	pathogenic	Yes	Secreted Virulence factor
ORF03592	120872	122038	Hyp	Hypothetical protein	pathogenic	pathogenic	pathogenic	No	Non-secreted Virulence factor
ORF03597	129920	130948	Hyp	Hypothetical protein	pathogenic	pathogenic	pathogenic	No	Non-secreted Virulence factor
ORF03609	141863	142750	Hyp	Hypothetical protein	pathogenic	pathogenic	pathogenic	No	Non-secreted Virulence factor
ORF03610	142882	145128	btuB_10	Vitamin B12 transporter BtuB	pathogenic	pathogenic	pathogenic	Yes	Secreted Virulence factor
ORF03613	147310	148098	Hyp	Hypothetical protein	pathogenic	pathogenic	pathogenic	No	Non-secreted Virulence factor
ORF03614	148099	148737	ureG	Urease (Helicobacter)	pathogenic	pathogenic	pathogenic	No	Non-secreted Virulence factor
ORF03622	153401	153766	Hyp	Hypothetical protein	pathogenic	pathogenic	pathogenic	No	Non-secreted Virulence factor
ORF03623	154162	155787	Hyp	Hypothetical protein	pathogenic	pathogenic	pathogenic	Yes	Secreted Virulence factor
ORF03624	156108	157109	Hyp	Hypothetical protein	pathogenic	pathogenic	pathogenic	No	Non-secreted Virulence factor
ORF03631	161247	162851	Hyp	Hypothetical protein	pathogenic	pathogenic	pathogenic	Yes	Secreted Virulence factor
ORF03634	165674	166573	corA	Cobalt/magnesium transport protein CorA	pathogenic	pathogenic	pathogenic	No	Non-secreted Virulence factor
ORF03635	166818	168404	Hyp	Hypothetical protein	pathogenic	pathogenic	pathogenic	Yes	Secreted Virulence factor
ORF03636	168515	169489	Hyp	Hypothetical protein	pathogenic	pathogenic	pathogenic	Yes	Secreted Virulence factor
ORF03645	176605	177708	emrA_4	Colistin resistance protein EmrA	pathogenic	pathogenic	pathogenic	No	Non-secreted Virulence factor
ORF03656	189065	190756	egtB	Hercynine oxygenase	pathogenic	pathogenic	pathogenic	Yes	Secreted Virulence factor
ORF03657	190831	194727	Hyp	Hypothetical protein	pathogenic	pathogenic	pathogenic	No	Non-secreted Virulence factor
ORF03669	207325	208035	Hyp	Hypothetical protein	pathogenic	pathogenic	pathogenic	No	Non-secreted Virulence factor
ORF03672	210090	210920	Hyp	Hypothetical protein	pathogenic	pathogenic	pathogenic	No	Non-secreted Virulence factor
ORF03679	216367	217380	auaH_2	Aurachin B dehydrogenase	pathogenic	pathogenic	pathogenic	No	Non-secreted Virulence factor
ORF03687	223526	224017	Hyp	Hypothetical protein	pathogenic	pathogenic	pathogenic	Yes	Secreted Virulence factor
ORF03689	224515	225156	Hyp	Hypothetical protein	pathogenic	pathogenic	pathogenic	Yes	Secreted Virulence factor
ORF03690	225216	225725	Hyp	Hypothetical protein	pathogenic	pathogenic	pathogenic	No	Non-secreted Virulence factor
ORF03693	229098	229895	Hyp	Hypothetical protein	pathogenic	pathogenic	pathogenic	No	Non-secreted Virulence factor
ORF03698	232183	233901	Hyp	Hypothetical protein	pathogenic	pathogenic	pathogenic	Yes	Secreted Virulence factor
ORF03700	234838	235266	Hyp	Hypothetical protein	pathogenic	pathogenic	pathogenic	Yes	Secreted Virulence factor
ORF03705	239094	239831	Hyp	Hypothetical protein	pathogenic	pathogenic	pathogenic	Yes	Secreted Virulence factor
ORF03713	247127	248461	Hyp	Hypothetical protein	pathogenic	pathogenic	pathogenic	No	Non-secreted Virulence factor
ORF03721	256550	257518	Hyp	Hypothetical protein	pathogenic	pathogenic	pathogenic	Yes	Secreted Virulence factor
ORF03722	257813	260548	Hyp	Hypothetical protein	pathogenic	pathogenic	pathogenic	Yes	Secreted Virulence factor
ORF03727	265421	266425	Hyp	Hypothetical protein	pathogenic	pathogenic	pathogenic	Yes	Secreted Virulence factor
ORF03729	267765	269003	Hyp	Hypothetical protein	pathogenic	pathogenic	pathogenic	Yes	Secreted Virulence factor
ORF03732	271651	272538	Hyp	Hypothetical protein	pathogenic	pathogenic	pathogenic	No	Non-secreted Virulence factor
ORF03734	273004	273498	Hyp	Hypothetical protein	pathogenic	pathogenic	pathogenic	Yes	Secreted Virulence factor
ORF03740	282852	284360	btsS_5	Sensor histidine kinase BtsS	pathogenic	pathogenic	pathogenic	No	Non-secreted Virulence factor
ORF03742	285844	286467	Hyp	Hypothetical protein	pathogenic	pathogenic	pathogenic	Yes	Secreted Virulence factor
ORF03743	286472	286678	Hyp	Hypothetical protein	pathogenic	pathogenic	pathogenic	No	Non-secreted Virulence factor
ORF03744	286679	287869	Hyp	Hypothetical protein	pathogenic	pathogenic	pathogenic	No	Non-secreted Virulence factor
ORF03749	291183	292103	dnaJ2	Chaperone protein DnaJ 2	pathogenic	pathogenic	pathogenic	No	Non-secreted Virulence factor
ORF03755	303689	305017	Hyp	Hypothetical protein	pathogenic	pathogenic	pathogenic	No	Non-secreted Virulence factor
ORF03764	313537	314214	Hyp	Hypothetical protein	pathogenic	pathogenic	pathogenic	Yes	Secreted Virulence factor
ORF03766	317080	318300	Hyp	Hypothetical protein	pathogenic	pathogenic	pathogenic	No	Non-secreted Virulence factor
ORF03768	319758	320603	Hyp	Hypothetical protein	pathogenic	pathogenic	pathogenic	Yes	Secreted Virulence factor
ORF03771	323086	323439	Hyp	Hypothetical protein	pathogenic	pathogenic	pathogenic	Yes	Secreted Virulence factor
ORF03774	325943	326851	dcyD	D-cysteine desulfhydrase	pathogenic	pathogenic	pathogenic	No	Non-secreted Virulence factor
ORF03778	330373	330777	Hyp	Hypothetical protein	pathogenic	pathogenic	pathogenic	Yes	Secreted Virulence factor
ORF03784	334016	334807	Hyp	Hypothetical protein	pathogenic	pathogenic	pathogenic	Yes	Secreted Virulence factor
ORF03788	336578	337564	Hyp	Hypothetical protein	pathogenic	pathogenic	pathogenic	Yes	Secreted Virulence factor
ORF03789	338037	338360	Hyp	Hypothetical protein	pathogenic	pathogenic	pathogenic	No	Non-secreted Virulence factor
ORF03790	338450	339589	Hyp	Hypothetical protein	pathogenic	pathogenic	pathogenic	Yes	Secreted Virulence factor
ORF03797	344185	345255	Hyp	Hypothetical protein	pathogenic	pathogenic	pathogenic	No	Non-secreted Virulence factor
ORF03798	345274	347100	btuB_11	Vitamin B12 transporter BtuB	pathogenic	pathogenic	pathogenic	Yes	Secreted Virulence factor
ORF03799	347129	347307	Hyp	Hypothetical protein	pathogenic	pathogenic	pathogenic	No	Non-secreted Virulence factor
ORF03801	349293	349829	Hyp	Hypothetical protein	pathogenic	pathogenic	pathogenic	No	Non-secreted Virulence factor
ORF03807	354363	356561	cph1	Phytochrome-like protein Cph1	pathogenic	pathogenic	pathogenic	No	Non-secreted Virulence factor
ORF03820	370412	370837	Hyp	Hypothetical protein	pathogenic	pathogenic	pathogenic	No	Non-secreted Virulence factor
ORF03822	371286	372422	ccp_4	Cytochrome c551 peroxidase	pathogenic	pathogenic	pathogenic	Yes	Secreted Virulence factor
ORF03824	373280	375235	cirA_3	Colicin I receptor	pathogenic	pathogenic	pathogenic	Yes	Secreted Virulence factor
ORF03828	379245	379787	Hyp	Hypothetical protein	pathogenic	pathogenic	pathogenic	No	Non-secreted Virulence factor
ORF03830	382037	382921	Hyp	Hypothetical protein	pathogenic	pathogenic	pathogenic	No	Non-secreted Virulence factor
ORF03840	392476	392958	Hyp	Hypothetical protein	pathogenic	pathogenic	pathogenic	Yes	Secreted Virulence factor
ORF03841	392965	393384	Hyp	Hypothetical protein	pathogenic	pathogenic	pathogenic	No	Non-secreted Virulence factor
ORF03846	399493	400335	ada_2	Bifunctional transcriptional activator/DNA repair enzyme Ada	pathogenic	pathogenic	pathogenic	No	Non-secreted Virulence factor
ORF03863	413412	413876	Hyp	Hypothetical protein	pathogenic	pathogenic	pathogenic	No	Non-secreted Virulence factor
ORF03864	414112	415722	Hyp	Hypothetical protein	pathogenic	pathogenic	pathogenic	Yes	Secreted Virulence factor
ORF03874	35	601	Hyp	Hypothetical protein	pathogenic	pathogenic	pathogenic	No	Non-secreted Virulence factor
ORF03878	988	1377	Hyp	Hypothetical protein	pathogenic	pathogenic	pathogenic	No	Non-secreted Virulence factor

## Sheet: Table-S5.2
VF Type	Name	Product	ORF Count
Non-secreted Virulence factor	acm	Lysozyme M1	1
Non-secreted Virulence factor	acr1	Fatty acyl-CoA reductase	1
Non-secreted Virulence factor	ada	Bifunctional transcriptional activator/DNA repair enzyme Ada	1
Non-secreted Virulence factor	amiA	N-acetylmuramoyl-L-alanine amidase AmiA	1
Non-secreted Virulence factor	amiC	N-acetylmuramoyl-L-alanine amidase AmiC	1
Non-secreted Virulence factor	apaH	Bis(5'-nucleosyl)-tetraphosphatase,C symmetrical	1
Non-secreted Virulence factor	araC	Arabinose operon regulatory protein	1
Non-secreted Virulence factor	argC	N-acetyl-gamma-glutamyl-phosphate reductase	1
Non-secreted Virulence factor	argS	Arginine--tRNA ligase	1
Non-secreted Virulence factor	arlR	Response regulator ArlR	1
Non-secreted Virulence factor	arlS	Signal transduction histidine-protein kinase ArlS	1
Non-secreted Virulence factor	aroK	Shikimate kinase	1
Non-secreted Virulence factor	asbA	Spermidine-citrate ligase	1
Non-secreted Virulence factor	asnC	Regulatory protein AsnC	1
Non-secreted Virulence factor	ata	Adhesin Ata autotransporter	1
Non-secreted Virulence factor	auaH	Aurachin B dehydrogenase	1
Non-secreted Virulence factor	bcrA	Bacitracin transport ATP-binding protein BcrA	2
Non-secreted Virulence factor	bepA	Beta-barrel assembly-enhancing protease	1
Non-secreted Virulence factor	bepE	Efflux pump membrane transporter BepE	2
Non-secreted Virulence factor	bga	Beta-galactosidase	1
Non-secreted Virulence factor	bioD	ATP-dependent dethiobiotin synthetase BioD	1
Non-secreted Virulence factor	bioF	8-amino-7-oxononanoate synthase	1
Non-secreted Virulence factor	bshA	N-acetyl-alpha-D-glucosaminyl L-malate synthase	2
Non-secreted Virulence factor	btr	HTH-type transcriptional activator Btr	2
Non-secreted Virulence factor	btsR	Transcriptional regulatory protein BtsR	1
Non-secreted Virulence factor	btsS	Sensor histidine kinase BtsS	4
Non-secreted Virulence factor	btuB	Vitamin B12 transporter BtuB	1
Non-secreted Virulence factor	capV	cGAMP-activated phospholipase	1
Non-secreted Virulence factor	ccoN1	Cbb3-type cytochrome c oxidase subunit CcoN1	1
Non-secreted Virulence factor	ccoP2	Cbb3-type cytochrome c oxidase subunit CcoP2	1
Non-secreted Virulence factor	cheB	Protein-glutamate methylesterase/protein-glutamine glutaminase	1
Non-secreted Virulence factor	cheR	Chemotaxis protein methyltransferase	1
Non-secreted Virulence factor	copA	putative copper-importing P-type ATPase A	1
Non-secreted Virulence factor	corA	Cobalt/magnesium transport protein CorA	1
Non-secreted Virulence factor	cpdA	3',C5'-cyclic adenosine monophosphate phosphodiesterase CpdA	1
Non-secreted Virulence factor	cph1	Phytochrome-like protein Cph1	1
Non-secreted Virulence factor	crp	cAMP-activated global transcriptional regulator CRP	3
Non-secreted Virulence factor	csd	putative cysteine desulfurase	1
Non-secreted Virulence factor	cusS	Sensor histidine kinase CusS	2
Non-secreted Virulence factor	cysE	Serine acetyltransferase	1
Non-secreted Virulence factor	cysL	HTH-type transcriptional regulator CysL	1
Non-secreted Virulence factor	cysM	Cysteine synthase B	1
Non-secreted Virulence factor	dcyD	D-cysteine desulfhydrase	1
Non-secreted Virulence factor	ddc	L-2,4-diaminobutyrate decarboxylase	2
Non-secreted Virulence factor	ddl	D-alanine--D-alanine ligase	1
Non-secreted Virulence factor	degU	Transcriptional regulatory protein DegU	2
Non-secreted Virulence factor	dnaJ2	Chaperone protein DnaJ 2	1
Non-secreted Virulence factor	dprE2	Decaprenylphosphoryl-2-keto-beta-D-erythro-pentose reductase	1
Non-secreted Virulence factor	emrA	Multidrug resistance protein EmrA	3
Non-secreted Virulence factor	emrD	Multidrug resistance protein EmrD	1
Non-secreted Virulence factor	engB	putative GTP-binding protein EngB	1
Non-secreted Virulence factor	epsD	Putative glycosyltransferase EpsD	1
Non-secreted Virulence factor	epsF	Putative glycosyltransferase EpsF	1
Non-secreted Virulence factor	epsH	Putative glycosyltransferase EpsH	1
Non-secreted Virulence factor	epsK	putative membrane protein EpsK	1
Non-secreted Virulence factor	epsL	putative sugar transferase EpsL	1
Non-secreted Virulence factor	epsM	UDP-N-acetylbacillosamine N-acetyltransferase	1
Non-secreted Virulence factor	epsN	Putative pyridoxal phosphate-dependent aminotransferase EpsN	1
Non-secreted Virulence factor	epsN/capL	Putative pyridoxal phosphate-dependent aminotransferase EpsN / Capsule(Staphylococcus)	1
Non-secreted Virulence factor	estB	Carboxylesterase 2	1
Non-secreted Virulence factor	evgA	DNA-binding transcriptional activator EvgA	1
Non-secreted Virulence factor	exoA	Exodeoxyribonuclease	1
Non-secreted Virulence factor	f1pep1	Prolyl endopeptidase	1
Non-secreted Virulence factor	fabB	3-oxoacyl-[acyl-carrier-protein] synthase 1	1
Non-secreted Virulence factor	fabF	3-oxoacyl-[acyl-carrier-protein] synthase 2	2
Non-secreted Virulence factor	fabG	3-oxoacyl-[acyl-carrier-protein] reductase FabG	1
Non-secreted Virulence factor	fabI	Enoyl-[acyl-carrier-protein] reductase [NADH] FabI	1
Non-secreted Virulence factor	fadF	putative iron-sulfur-binding oxidoreductase FadF	1
Non-secreted Virulence factor	fcl	GDP-L-fucose synthase	1
Non-secreted Virulence factor	fixP	Cbb3-type cytochrome c oxidase subunit FixP	1
Non-secreted Virulence factor	fpuD	Petrobactin import ATP-binding protein FpuD	1
Non-secreted Virulence factor	ftsH	ATP-dependent zinc metalloprotease FtsH	1
Non-secreted Virulence factor	galE	UDP-glucose 4-epimerase / Exopolysaccharide(Haemophilus)	1
Non-secreted Virulence factor	gdhIV	Glucose 1-dehydrogenase 4	1
Non-secreted Virulence factor	gerN	Na(+)/H(+)-K(+) antiporter GerN	1
Non-secreted Virulence factor	glgC	Glucose-1-phosphate adenylyltransferase	1
Non-secreted Virulence factor	glpQ	Glycerophosphodiester phosphodiesterase	1
Non-secreted Virulence factor	gltC	HTH-type transcriptional regulator GltC	1
Non-secreted Virulence factor	glyG	Glycosyltransferase GlyG	2
Non-secreted Virulence factor	gno	Gluconate 5-dehydrogenase	1
Non-secreted Virulence factor	gph	Phosphoglycolate phosphatase	1
Non-secreted Virulence factor	gpmA	2,C3-bisphosphoglycerate-dependent phosphoglycerate mutase	1
Non-secreted Virulence factor	grsB	Gramicidin S synthase 2	1
Non-secreted Virulence factor	gtaB	UTP--glucose-1-phosphate uridylyltransferase	1
Non-secreted Virulence factor	hdc	Histidine decarboxylase	2
Non-secreted Virulence factor	hemW	Heme chaperone HemW	1
Non-secreted Virulence factor	hisC	Histidinol-phosphate aminotransferase	1
Non-secreted Virulence factor	hisH	Imidazole glycerol phosphate synthase subunit HisH	1
Non-secreted Virulence factor	hlyD	Hemolysin secretion protein D,C chromosomal	1
Non-secreted Virulence factor	hmuU	Hemin transport system permease protein HmuU	1
Non-secreted Virulence factor	hppA1	Putative K(+)-stimulated pyrophosphate-energized sodium pump	1
Non-secreted Virulence factor	hsaD	4,5:9,10-diseco-3-hydroxy-5,9,17-trioxoandrosta-1(10),2-diene-4-oate hydrolase	2
Non-secreted Virulence factor	Hsp18	18 kDa heat shock protein	1
Non-secreted Virulence factor	hssS	Heme sensor protein HssS	1
Non-secreted Virulence factor	hutG	Formimidoylglutamase	1
Non-secreted Virulence factor	Hyp	Hypothetical protein	229
Non-secreted Virulence factor	inlA	Internalin A	1
Non-secreted Virulence factor	iucD	L-lysine N6-monooxygenase	1
Non-secreted Virulence factor	katG	Catalase-peroxidase	1
Non-secreted Virulence factor	kefC	Glutathione-regulated potassium-efflux system protein KefC	1
Non-secreted Virulence factor	kfoC	Chondroitin synthase	2
Non-secreted Virulence factor	kinB	Alginate biosynthesis sensor protein KinB	1
Non-secreted Virulence factor	kinE	Sporulation kinase E	1
Non-secreted Virulence factor	lagD	Lactococcin-G-processing and transport ATP-binding protein LagD	2
Non-secreted Virulence factor	lemA	Protein LemA	1
Non-secreted Virulence factor	leuD	3-isopropylmalate dehydratase small subunit	1
Non-secreted Virulence factor	lgrD	Linear gramicidin synthase subunit D	2
Non-secreted Virulence factor	limB	Limonene 1,C2-monooxygenase	1
Non-secreted Virulence factor	lnrM	Linearmycin resistance permease protein LnrM	1
Non-secreted Virulence factor	lnt	Apolipoprotein N-acyltransferase	1
Non-secreted Virulence factor	lolE	Lipoprotein-releasing system transmembrane protein LolE	1
Non-secreted Virulence factor	lptB	Lipopolysaccharide export system ATP-binding protein LptB	1
Non-secreted Virulence factor	lpxD	UDP-3-O-acylglucosamine N-acyltransferase	1
Non-secreted Virulence factor	lpxL	Lipid A biosynthesis lauroyltransferase	1
Non-secreted Virulence factor	lrp	Leucine-responsive regulatory protein	1
Non-secreted Virulence factor	ltaS2	Lipoteichoic acid synthase 2	1
Non-secreted Virulence factor	luxQ	Autoinducer 2 sensor kinase/phosphatase LuxQ	1
Non-secreted Virulence factor	lysN	2-aminoadipate transaminase	1
Non-secreted Virulence factor	lytR	Transcriptional regulatory protein LytR	6
Non-secreted Virulence factor	lytS	Sensor histidine kinase/phosphatase LytS	2
Non-secreted Virulence factor	mdoB	Phosphoglycerol transferase I	1
Non-secreted Virulence factor	menE	2-succinylbenzoate--CoA ligase	1
Non-secreted Virulence factor	menF	Isochorismate synthase MenF	1
Non-secreted Virulence factor	menG	Demethylmenaquinone methyltransferase	1
Non-secreted Virulence factor	mepM	Murein DD-endopeptidase MepM	1
Non-secreted Virulence factor	mepS	Murein DD-endopeptidase MepS/Murein LD-carboxypeptidase	1
Non-secreted Virulence factor	metXA	Homoserine O-acetyltransferase	1
Non-secreted Virulence factor	mgl	L-methionine gamma-lyase	1
Non-secreted Virulence factor	mkl	putative ribonucleotide transport ATP-binding protein mkl	1
Non-secreted Virulence factor	mlaE	Intermembrane phospholipid transport system permease protein MlaE	1
Non-secreted Virulence factor	moaA1	GTP 3',8-cyclase 1	1
Non-secreted Virulence factor	moeZ	putative adenylyltransferase/sulfurtransferase MoeZ	2
Non-secreted Virulence factor	mprA	Response regulator MprA	2
Non-secreted Virulence factor	msbA	ATP-dependent lipid A-core flippase	1
Non-secreted Virulence factor	mscS	Small-conductance mechanosensitive channel	1
Non-secreted Virulence factor	mtrR	HTH-type transcriptional regulator MtrR	1
Non-secreted Virulence factor	nahK	N-acetylhexosamine 1-kinase	1
Non-secreted Virulence factor	narQ	Nitrate/nitrite sensor protein NarQ	1
Non-secreted Virulence factor	nimR	HTH-type transcriptional regulator NimR	3
Non-secreted Virulence factor	norG	HTH-type transcriptional regulator NorG	1
Non-secreted Virulence factor	nudK	GDP-mannose pyrophosphatase	1
Non-secreted Virulence factor	nudL	putative Nudix hydrolase NudL	1
Non-secreted Virulence factor	oar	Protein oar	1
Non-secreted Virulence factor	ohrB	Organic hydroperoxide resistance protein OhrB	1
Non-secreted Virulence factor	ohrR	Organic hydroperoxide resistance transcriptional regulator	1
Non-secreted Virulence factor	ompR	DNA-binding dual transcriptional regulator OmpR	1
Non-secreted Virulence factor	oprF	Outer membrane porin F	1
Non-secreted Virulence factor	osmC	Peroxiredoxin OsmC	1
Non-secreted Virulence factor	oxyR	Hydrogen peroxide-inducible genes activator	1
Non-secreted Virulence factor	paaE	1,2-phenylacetyl-CoA epoxidase, subunit E	1
Non-secreted Virulence factor	pabA	Aminodeoxychorismate synthase component 2	1
Non-secreted Virulence factor	paiA	Spermidine/spermine N(1)-acetyltransferase	2
Non-secreted Virulence factor	patA	Peptidoglycan O-acetyltransferase	2
Non-secreted Virulence factor	pbpE	Penicillin-binding protein 4*	1
Non-secreted Virulence factor	pckA	Phosphoenolpyruvate carboxykinase (ATP)	1
Non-secreted Virulence factor	pepD	CytosolNon-specific dipeptidase	1
Non-secreted Virulence factor	pgaC	Poly-beta-1,6-N-acetyl-D-glucosamine synthase	1
Non-secreted Virulence factor	pgdA	Peptidoglycan-N-acetylglucosamine deacetylase	1
Non-secreted Virulence factor	pglC	Undecaprenyl phosphate N,N'-diacetylbacillosamine 1-phosphate transferase	1
Non-secreted Virulence factor	pglF	UDP-N-acetyl-alpha-D-glucosamine C6 dehydratase	1
Non-secreted Virulence factor	pglI	GalNAc(5)-diNAcBac-PP-undecaprenol beta-1,3-glucosyltransferase	1
Non-secreted Virulence factor	phoR	Alkaline phosphatase synthesis sensor protein PhoR	1
Non-secreted Virulence factor	pigA	L-prolyl-[peptidyl-carrier protein] dehydrogenase	1
Non-secreted Virulence factor	ppsA	Phosphoenolpyruvate synthase	1
Non-secreted Virulence factor	ppsB	Plipastatin synthase subunit B	1
Non-secreted Virulence factor	prlC	Oligopeptidase A	1
Non-secreted Virulence factor	prmA	Ribosomal protein L11 methyltransferase	1
Non-secreted Virulence factor	prmC	Release factor glutamine methyltransferase	1
Non-secreted Virulence factor	proC	Pyrroline-5-carboxylate reductase	1
Non-secreted Virulence factor	ptk	Tyrosine-protein kinase ptk	1
Non-secreted Virulence factor	ptpA	Prolyl tripeptidyl peptidase	1
Non-secreted Virulence factor	qseC	Sensor protein QseC	1
Non-secreted Virulence factor	racE	Glutamate racemase 1	1
Non-secreted Virulence factor	rclC	Inner membrane protein RclC	1
Non-secreted Virulence factor	recF	DNA replication and repair protein RecF	1
Non-secreted Virulence factor	recN	DNA repair protein RecN	1
Non-secreted Virulence factor	resE	Sensor histidine kinase ResE	3
Non-secreted Virulence factor	rfbB	dTDP-glucose 4,C6-dehydratase	1
Non-secreted Virulence factor	rhaR	HTH-type transcriptional activator RhaR	3
Non-secreted Virulence factor	rhaS	HTH-type transcriptional activator RhaS	12
Non-secreted Virulence factor	rho	Transcription termination factor Rho	1
Non-secreted Virulence factor	rhsC	Putative deoxyribonuclease RhsC	1
Non-secreted Virulence factor	rlmF	Ribosomal RNA large subunit methyltransferase F	1
Non-secreted Virulence factor	rlmH	Ribosomal RNA large subunit methyltransferase H	1
Non-secreted Virulence factor	rmlA	Glucose-1-phosphate thymidylyltransferase	1
Non-secreted Virulence factor	rmlD	dTDP-4-dehydrorhamnose reductase	1
Non-secreted Virulence factor	sbcC	Nuclease SbcCD subunit C	1
Non-secreted Virulence factor	srfAD	Surfactin synthase thioesterase subunit	1
Non-secreted Virulence factor	sta	Streptothricin acetyltransferase	1
Non-secreted Virulence factor	sunS	SPbeta prophage-derived glycosyltransferase SunS	1
Non-secreted Virulence factor	susC	TonB-dependent receptor SusC	1
Non-secreted Virulence factor	tauR	HTH-type transcriptional regulator TauR	1
Non-secreted Virulence factor	tesA	Esterase TesA	1
Non-secreted Virulence factor	thiH	2-iminoacetate synthase	1
Non-secreted Virulence factor	thrA	Bifunctional aspartokinase/homoserine dehydrogenase 1	2
Non-secreted Virulence factor	tmoS	Sensor histidine kinase TmoS	1
Non-secreted Virulence factor	tolQ	Tol-Pal system protein TolQ	1
Non-secreted Virulence factor	traC	Protein TraC	1
Non-secreted Virulence factor	trxA	Thioredoxin 1	1
Non-secreted Virulence factor	tsaE	tRNA threonylcarbamoyladenosine biosynthesis protein TsaE	1
Non-secreted Virulence factor	tuaD	UDP-glucose 6-dehydrogenase TuaD	1
Non-secreted Virulence factor	tuaG	Putative teichuronic acid biosynthesis glycosyltransferase TuaG	1
Non-secreted Virulence factor	tuf	EF-Tu(Mycoplasma)	1
Non-secreted Virulence factor	tycB	Tyrocidine synthase 2	1
Non-secreted Virulence factor	tycC	Tyrocidine synthase 3	5
Non-secreted Virulence factor	ubiB	putative protein kinase UbiB	1
Non-secreted Virulence factor	ubiE	Ubiquinone/menaquinone biosynthesis C-methyltransferase UbiE	1
Non-secreted Virulence factor	ubiG	Ubiquinone biosynthesis O-methyltransferase	1
Non-secreted Virulence factor	ucpA	Oxidoreductase UcpA	1
Non-secreted Virulence factor	uhpB	Signal transduction histidine-protein kinase/phosphatase UhpB	1
Non-secreted Virulence factor	ureG	Urease(Helicobacter)	1
Non-secreted Virulence factor	ureH	Urease accessory protein UreH	1
Non-secreted Virulence factor	uvrA	UvrABC system protein A	1
Non-secreted Virulence factor	uvrY	Response regulator UvrY	1
Non-secreted Virulence factor	vgrG1a	Type VI secretion system spike protein VgrG1a	2
Non-secreted Virulence factor	vgrG1c	Type VI secretion system spike protein VgrG1c	1
Non-secreted Virulence factor	vioA	dTDP-4-amino-4,C6-dideoxy-D-glucose transaminase	1
Non-secreted Virulence factor	WapA	tRNA3(Ser)-specific nuclease WapA	1
Non-secreted Virulence factor	wbbL	N-acetylglucosaminyl-diphospho-decaprenol L-rhamnosyltransferase	2
Non-secreted Virulence factor	wbgU	UDP-N-acetylglucosamine 4-epimerase	1
Non-secreted Virulence factor	wbpA	UDP-N-acetyl-D-glucosamine 6-dehydrogenase	1
Non-secreted Virulence factor	wcaJ	UDP-glucose:undecaprenyl-phosphate glucose-1-phosphate transferase	1
Non-secreted Virulence factor	wecA	Decaprenyl-phosphate N-acetylglucosaminephosphotransferase	1
Non-secreted Virulence factor	xerC	Tyrosine recombinase XerC	1
Non-secreted Virulence factor	yadG	putative ABC transporter ATP-binding protein YadG	1
Non-secreted Virulence factor	ybbA	putative protein YbbA	1
Non-secreted Virulence factor	ybdG	Miniconductance mechanosensitive channel YbdG	1
Non-secreted Virulence factor	ybdL	Methionine aminotransferase	1
Non-secreted Virulence factor	ybiT	putative ATP-binding protein YbiT	1
Non-secreted Virulence factor	yciO	putative protein YciO	1
Non-secreted Virulence factor	ydaD	General stress protein 39	1
Non-secreted Virulence factor	yddE	putative isomerase YddE	1
Non-secreted Virulence factor	ydiK	Putative transport protein YdiK	1
Non-secreted Virulence factor	yedA	putative inner membrane transporter YedA	1
Non-secreted Virulence factor	yenC2	Toxin subunit YenC2	1
Non-secreted Virulence factor	yesS	HTH-type transcriptional regulator YesS	1
Non-secreted Virulence factor	yhaP	putative protein YhaP	1
Non-secreted Virulence factor	yheI	putative multidrug resistance ABC transporter ATP-binding/permease protein YheI	1
Non-secreted Virulence factor	yjbR	putative protein YjbR	1
Non-secreted Virulence factor	yjiB	Putative cytochrome P450 YjiB	1
Non-secreted Virulence factor	yojI	ABC transporter ATP-binding/permease protein YojI	1
Non-secreted Virulence factor	ypdA	Sensor histidine kinase YpdA	2
Non-secreted Virulence factor	ypmQ	SCO1 protein	1
Non-secreted Virulence factor	yraA	Putative cysteine protease YraA	1
Non-secreted Virulence factor	yveL	Putative tyrosine-protein kinase YveL	1
Non-secreted Virulence factor	ywnA	Putative HTH-type transcriptional regulator YwnA	1
Non-secreted Virulence factor	zraS	Sensor protein ZraS	1
Non-secreted Virulence factor		Alpha-1,6-glucosyltransferase	1
Non-secreted Virulence factor		Aspartate aminotransferase	1
Non-secreted Virulence factor		Ferredoxin--NADP reductase	1
Non-secreted Virulence factor		Iron-sulfur cluster carrier protein	1
Non-secreted Virulence factor		Long-chain-fatty-acid--CoA ligase FadD15	1
Non-secreted Virulence factor		Monoacylglycerol lipase	1
Non-secreted Virulence factor		Phenolphthiocerol synthesis polyketide synthase type I Pks15/1	1
Non-secreted Virulence factor		putative ABC transporter ATP-binding protein	1
Non-secreted Virulence factor		putative glycosyltransferase	1
Non-secreted Virulence factor		Putative multidrug export ATP-binding/permease protein	1
Non-secreted Virulence factor		Putative NAD(P)H nitroreductase	1
Non-secreted Virulence factor		putative NTE family protein	2
Non-secreted Virulence factor		putative protein	4
Non-secreted Virulence factor		TonB-dependent receptor P3	1
Non-secreted Virulence factor		UDP-glucuronate 4-epimerase	1
Non-secreted Virulence factor		Undecaprenyl-phosphate mannosyltransferase	1
Non-secreted Virulence factor		Zinc-type alcohol dehydrogenase-like protein	1
Secreted Virulence factor	acrA	Multidrug efflux pump subunit AcrA	1
Secreted Virulence factor	ade	Adenine deaminase	1
Secreted Virulence factor	aprE	M-protease	1
Secreted Virulence factor	arpA	Antibiotic efflux pump periplasmic linker protein ArpA	1
Secreted Virulence factor	bamD	Outer membrane protein assembly factor BamD	1
Secreted Virulence factor	bepA	Beta-barrel assembly-enhancing protease	1
Secreted Virulence factor	besA	Ferri-bacillibactin esterase BesA	2
Secreted Virulence factor	bpoC	PutativeNon-heme bromoperoxidase BpoC	1
Secreted Virulence factor	btsS	Sensor histidine kinase BtsS	1
Secreted Virulence factor	btuB	Vitamin B12 transporter BtuB	9
Secreted Virulence factor	ccp	Cytochrome c551 peroxidase	4
Secreted Virulence factor	chiA1	Chitinase A1	1
Secreted Virulence factor	cirA	Colicin I receptor	3
Secreted Virulence factor	cntO	Metal-pseudopaline receptor CntO	4
Secreted Virulence factor	comP	Sensor histidine kinase ComP	1
Secreted Virulence factor	cpdA	3',C5'-cyclic adenosine monophosphate phosphodiesterase CpdA	1
Secreted Virulence factor	crtNb	4,C4'-diapolycopene oxygenase	1
Secreted Virulence factor	czcA	Cobalt-zinc-cadmium resistance protein CzcA	2
Secreted Virulence factor	czcB	Cobalt-zinc-cadmium resistance protein CzcB	5
Secreted Virulence factor	czcC	Cobalt-zinc-cadmium resistance protein CzcC	2
Secreted Virulence factor	dacC	D-alanyl-D-alanine carboxypeptidase DacC	2
Secreted Virulence factor	degQ	Periplasmic pH-dependent serine endoprotease DegQ	1
Secreted Virulence factor	degS	Signal transduction histidine-protein kinase/phosphatase DegS	2
Secreted Virulence factor	dpp5	Dipeptidyl-peptidase 5	3
Secreted Virulence factor	dpp7	Dipeptidyl-peptidase 7	1
Secreted Virulence factor	egtB	Hercynine oxygenase	1
Secreted Virulence factor	estD	Esterase EstD	1
Secreted Virulence factor	f1pep1	Prolyl endopeptidase	1
Secreted Virulence factor	fepA	Ferrienterobactin receptor	2
Secreted Virulence factor	ggt	Glutathione hydrolase proenzyme	1
Secreted Virulence factor	gnl	Gluconolactonase	1
Secreted Virulence factor	hlyB	Alpha-hemolysin	1
Secreted Virulence factor	hmuT	Hemin-binding periplasmic protein HmuT	1
Secreted Virulence factor	Hyp	Hypothetical protein	235
Secreted Virulence factor	inlJ	Internalin J	1
Secreted Virulence factor	iutA	Aerobactin siderophore	5
Secreted Virulence factor	lapB	Lipopolysaccharide assembly protein B	2
Secreted Virulence factor	lipC	Esterase LipC	1
Secreted Virulence factor	lytC	N-acetylmuramoyl-L-alanine amidase LytC	1
Secreted Virulence factor	lytG	Exo-glucosaminidase LytG	1
Secreted Virulence factor	macA	Macrolide export protein MacA	1
Secreted Virulence factor	mdtA	Multidrug resistance protein MdtA	1
Secreted Virulence factor	menH	2-succinyl-6-hydroxy-2,C4-cyclohexadiene-1-carboxylate synthase	1
Secreted Virulence factor	mepM	Murein DD-endopeptidase MepM	1
Secreted Virulence factor	mepS	Murein DD-endopeptidase MepS/Murein LD-carboxypeptidase	1
Secreted Virulence factor	mltD	Membrane-bound lytic murein transglycosylase D	1
Secreted Virulence factor	motB	Motility protein B	1
Secreted Virulence factor	nprT	Thermostable neutral protease NprT	1
Secreted Virulence factor	oar	Protein oar	1
Secreted Virulence factor	ompA	Outer membrane protein A	1
Secreted Virulence factor	oprF	Outer membrane porin F	3
Secreted Virulence factor	oprM	Outer membrane protein OprM	4
Secreted Virulence factor	pafA	Alkaline phosphatase PafA	1
Secreted Virulence factor	pbpE	Penicillin-binding protein 4*	1
Secreted Virulence factor	pepN	Aminopeptidase N	3
Secreted Virulence factor	pepO	Neutral endopeptidase	2
Secreted Virulence factor	petJ	Cytochrome c6	1
Secreted Virulence factor	phoA	Alkaline phosphatase 4	1
Secreted Virulence factor	phoR	Alkaline phosphatase synthesis sensor protein PhoR	1
Secreted Virulence factor	pip	Proline iminopeptidase	1
Secreted Virulence factor	plc	1-phosphatidylinositol phosphodiesterase	1
Secreted Virulence factor	plcN	Non-hemolytic phospholipase C	1
Secreted Virulence factor	pqsH	2-heptyl-3-hydroxy-4(1H)-quinolone synthase	1
Secreted Virulence factor	prc	Tail-specific protease	1
Secreted Virulence factor	ptpA	Prolyl tripeptidyl peptidase	1
Secreted Virulence factor	rcsC	Sensor histidine kinase RcsC	1
Secreted Virulence factor	resE	Sensor histidine kinase ResE	1
Secreted Virulence factor	rhsC	Putative deoxyribonuclease RhsC	1
Secreted Virulence factor	sodC	Superoxide dismutase [Cu-Zn]	1
Secreted Virulence factor	susC	TonB-dependent receptor SusC	4
Secreted Virulence factor	tap	Tripeptidyl aminopeptidase	1
Secreted Virulence factor	todF	2-hydroxy-6-oxo-2,4-heptadienoate hydrolase	2
Secreted Virulence factor	tolC	Outer membrane protein TolC	1
Secreted Virulence factor	WapA	tRNA(Glu)-specific nuclease WapA	4
Secreted Virulence factor	WapA	tRNA3(Ser)-specific nuclease WapA	2
Secreted Virulence factor	wprA	Cell wall-associated protease	1
Secreted Virulence factor	ydjP	AB hydrolase superfamily protein YdjP	1
Secreted Virulence factor	yeeZ	Protein YeeZ	1
Secreted Virulence factor	yenB	Toxin subunit YenB	1
Secreted Virulence factor	yenC2	Toxin subunit YenC2	1
Secreted Virulence factor	yfkN	Trifunctional nucleotide phosphoesterase protein YfkN	1
Secreted Virulence factor	ypdA	Sensor histidine kinase YpdA	2
Secreted Virulence factor		Asp/Glu-specific dipeptidyl-peptidase	1
Secreted Virulence factor		Bacterial leucyl aminopeptidase	1
Secreted Virulence factor		Cytochrome c-551	1
Secreted Virulence factor		Endo-beta-N-acetylglucosaminidase H	1
Secreted Virulence factor		Endoglucanase C307	1
Secreted Virulence factor		Esterase	1
Secreted Virulence factor		Ferric aerobactin receptor	4
Secreted Virulence factor		Flavastacin	1
Secreted Virulence factor		Formylglycine-generating enzyme	1
Secreted Virulence factor		Glucose 1-dehydrogenase	1
Secreted Virulence factor		Putative multidrug export ATP-binding/permease protein	1
Secreted Virulence factor		putative NTE family protein	1
Secreted Virulence factor		Putative outer membrane protein	1
Secreted Virulence factor		putative protein	2
Secreted Virulence factor		Subtilisin BL	1
Secreted Virulence factor		SusD-like protein	1
Secreted Virulence factor		TonB-dependent receptor P26	3
Secreted Virulence factor		TonB-dependent receptor P3	2
