# Supplementary material for: Characterization and Comparative Genomic Analysis of a Highly Colistin-Resistant Chryseobacterium gallinarum: a Rare, Uncommon Pathogen
Source: Front Cell Infect Microbiol. 2022 Jul 14;12:933006. doi: 10.3389/fcimb.2022.933006 (PMC9329510; doi:10.3389/fcimb.2022.933006)
Supplement: Supplementary file 6 [file Table_5.xlsx]

## Sheet: Table-S6.1
Supplementary Table S5: Predicted toxin gene present in the C. gallinarum MGC42
ORF_ID	Start	End	Strand	Name	Product	Toxin prediction	Signal peptide	Toxin confidence level
ORF00226	239817	243002	Fwd	bepE	Efflux Pump Membrane Transporter Bepe	pathogenic	N	Non-secreted Toxin
ORF01051	1156870	1160028	Fwd	bepE	Efflux Pump Membrane Transporter Bepe	pathogenic	N	Non-secreted Toxin
ORF01819	2024060	2027251	Fwd	bepE	Efflux Pump Membrane Transporter Bepe	pathogenic	N	Non-secreted Toxin
ORF02104	2383232	2386354	Fwd	bepE	Efflux Pump Membrane Transporter Bepe	pathogenic	N	Non-secreted Toxin
ORF02965	3442165	3445311	Rev	bepE	Efflux Pump Membrane Transporter Bepe	pathogenic	N	Non-secreted Toxin
ORF00178	187324	190419	Fwd	czcA	Cobalt-Zinc-Cadmium Resistance Protein Czca	pathogenic	N	Non-secreted Toxin
ORF00436	479321	482419	Rev	czcA	Cobalt-Zinc-Cadmium Resistance Protein Czca	pathogenic	Y	Secreted Toxin
ORF01328	1484033	1488397	Fwd	czcA	Cobalt-Zinc-Cadmium Resistance Protein Czca	pathogenic	Y	Secreted Toxin
ORF01369	1529961	1533059	Fwd	czcA	Cobalt-Zinc-Cadmium Resistance Protein Czca	pathogenic	N	Non-secreted Toxin
ORF02846	3321748	3326085	Fwd	czcA	Cobalt-Zinc-Cadmium Resistance Protein Czca	pathogenic	Y	Secreted Toxin
ORF00179	190409	191677	Fwd	czcC	Cobalt-Zinc-Cadmium Resistance Protein Czcc	pathogenic	Y	Secreted Toxin
ORF00438	483569	484810	Rev	czcC	Cobalt-Zinc-Cadmium Resistance Protein Czcc	pathogenic	Y	Secreted Toxin
ORF01367	1527526	1528800	Fwd	czcC	Cobalt-Zinc-Cadmium Resistance Protein Czcc	pathogenic	Y	Secreted Toxin
ORF00017	17394	18158	Fwd	exoA	Exodeoxyribonuclease	pathogenic	N	Non-secreted Toxin
ORF02281	2599986	2602250	Fwd	exoI	Beta-Hexosaminidase	pathogenic	Y	Secreted Toxin
ORF02428	2780918	2781940	Fwd	galE	UDP-Glucose 4-Epimerase	pathogenic	N	Non-secreted Toxin
ORF00085	95180	96031	Fwd	Hyp	Hypothetical Protein	pathogenic	N	Non-secreted Toxin
ORF00089	98476	98988	Rev	Hyp	Hypothetical Protein	pathogenic	N	Non-secreted Toxin
ORF00102	108919	109539	Fwd	Hyp	Hypothetical Protein	pathogenic	N	Non-secreted Toxin
ORF00188	201336	203048	Rev	Hyp	Hypothetical Protein	pathogenic	Y	Secreted Toxin
ORF00255	268246	269247	Rev	Hyp	Hypothetical Protein	pathogenic	N	Non-secreted Toxin
ORF00315	338106	338864	Rev	Hyp	Ntox23 (PF15528) domain-containing protein	pathogenic	N	Non-secreted Toxin
ORF00517	566507	566851	Rev	Hyp	Hypothetical Protein	pathogenic	N	Non-secreted Toxin
ORF00579	633483	637568	Rev	Hyp	Hypothetical Protein	pathogenic	Y	Secreted Toxin
ORF00630	722890	725802	Rev	Hyp	Hypothetical Protein	pathogenic	Y	Secreted Toxin
ORF00875	981568	982539	Rev	Hyp	Hypothetical Protein	pathogenic	N	Non-secreted Toxin
ORF00876	982613	983611	Rev	Hyp	Hypothetical Protein	pathogenic	N	Non-secreted Toxin
ORF00982	1092547	1093893	Fwd	Hyp	Hypothetical Protein	pathogenic	Y	Secreted Toxin
ORF01224	1358010	1359026	Rev	Hyp	Hypothetical Protein	pathogenic	N	Non-secreted Toxin
ORF01535	1731353	1732180	Fwd	Hyp	Hypothetical Protein	pathogenic	Y	Secreted Toxin
ORF01630	1838107	1839765	Fwd	Hyp	Hypothetical Protein	pathogenic	Y	Secreted Toxin
ORF01631	1839741	1840499	Fwd	Hyp	Ntox23 (PF15528) domain-containing protein	pathogenic	N	Non-secreted Toxin
ORF01715	1923333	1923722	Fwd	Hyp	Hypothetical Protein	pathogenic	N	Non-secreted Toxin
ORF01867	2079246	2081276	Rev	Hyp	Hypothetical Protein	pathogenic	Y	Secreted Toxin
ORF01897	2111670	2112158	Rev	Hyp	Hypothetical Protein	pathogenic	N	Non-secreted Toxin
ORF01925	2133385	2134296	Fwd	Hyp	Hypothetical Protein	pathogenic	Y	Secreted Toxin
ORF01943	2157784	2160663	Rev	Hyp	Hypothetical Protein	pathogenic	N	Non-secreted Toxin
ORF02239	2542517	2546104	Fwd	Hyp	Hypothetical Protein	pathogenic	Y	Secreted Toxin
ORF02252	2561567	2565268	Fwd	Hyp	Hypothetical Protein	pathogenic	Y	Secreted Toxin
ORF02296	2642235	2644037	Fwd	Hyp	Hypothetical Protein	pathogenic	N	Non-secreted Toxin
ORF02390	2732352	2733662	Fwd	Hyp	Hypothetical Protein	pathogenic	Y	Secreted Toxin
ORF02489	2851338	2851709	Fwd	Hyp	Hypothetical Protein	pathogenic	N	Non-secreted Toxin
ORF02572	2949976	2951298	Fwd	Hyp	Hypothetical Protein	pathogenic	Y	Secreted Toxin
ORF02958	3434509	3436056	Rev	Hyp	Hypothetical Protein	pathogenic	N	Non-secreted Toxin
ORF03021	3508740	3509531	Fwd	Hyp	Hypothetical Protein	pathogenic	Y	Secreted Toxin
ORF03078	3569272	3570168	Rev	Hyp	Hypothetical Protein	pathogenic	N	Non-secreted Toxin
ORF03093	3581399	3582508	Rev	Hyp	Hypothetical Protein	pathogenic	N	Non-secreted Toxin
ORF03122	3612027	3613385	Rev	Hyp	Hypothetical Protein	pathogenic	N	Non-secreted Toxin
ORF03144	3633514	3634842	Fwd	Hyp	Hypothetical Protein	pathogenic	Y	Secreted Toxin
ORF03320	3824822	3825478	Fwd	Hyp	Hypothetical Protein	pathogenic	N	Non-secreted Toxin
ORF03414	3913674	3915092	Rev	Hyp	Hypothetical Protein	pathogenic	Y	Secreted Toxin
ORF03646	177725	179041	Rev	Hyp	Hypothetical Protein	pathogenic	Y	Secreted Toxin
ORF03674	211306	211683	Rev	Hyp	Hypothetical Protein	pathogenic	N	Non-secreted Toxin
ORF03676	212252	213331	Fwd	Hyp	Hypothetical Protein	pathogenic	N	Non-secreted Toxin
ORF03877	842	2659	Rev	Hyp	Hypothetical Protein	pathogenic	N	Non-secreted Toxin
ORF01885	2100402	2101532	Rev	hpd	4-Hydroxyphenylpyruvate Dioxygenase	pathogenic	N	Non-secreted Toxin
ORF03014	3502353	3503006	Fwd	ideR	Iron-Dependent Repressor Ider	pathogenic	N	Non-secreted Toxin
ORF00913	1021445	1021987	Rev	kptA	Putative RNA 2'-Phosphotransferase	pathogenic	N	Non-secreted Toxin
ORF02023	2263447	2265093	Fwd	lepB	Signal Peptidase I	pathogenic	N	Non-secreted Toxin
ORF03197	3690945	3694130	Rev	mdtC	Multidrug Resistance Protein Mdtc	pathogenic	N	Non-secreted Toxin
ORF03524	30599	31630	Fwd	nahK	N-Acetylhexosamine 1-Kinase	pathogenic	N	Non-secreted Toxin
ORF00369	414440	415615	Fwd	nanM	N-Acetylneuraminate Epimerase	pathogenic	Y	Secreted Toxin
ORF00227	243265	244677	Fwd	oprM	Outer Membrane Protein Oprm	pathogenic	Y	Secreted Toxin
ORF01052	1160015	1161430	Fwd	oprM	Outer Membrane Protein Oprm	pathogenic	Y	Secreted Toxin
ORF01820	2027223	2028680	Fwd	oprM	Outer Membrane Protein Oprm	pathogenic	Y	Secreted Toxin
ORF02105	2386335	2387786	Fwd	oprM	Outer Membrane Protein Oprm	pathogenic	Y	Secreted Toxin
ORF02964	3440662	3442077	Rev	oprM	Outer Membrane Protein Oprm	pathogenic	Y	Secreted Toxin
ORF00604	672545	674887	Fwd	plcN	Non-Hemolytic Phospholipase C	pathogenic	Y	Secreted Toxin
ORF03829	379969	382068	Fwd	ppk	Polyphosphate Kinase	pathogenic	N	Non-secreted Toxin
ORF00135	139804	142662	Rev	pqqL	Putative Zinc Protease Pqql	pathogenic	Y	Secreted Toxin
ORF01965	2198313	2205302	Fwd	rhsC	Putative Deoxyribonuclease Rhsc	pathogenic	Y	Secreted Toxin
ORF03199	3695206	3696558	Rev	tolC	Outer Membrane Protein Tolc	pathogenic	Y	Secreted Toxin
ORF01994	2233567	2240292	Fwd	wapA	Trna(Glu)-Specific Nuclease Wapa	pathogenic	Y	Secreted Toxin
ORF02873	3351623	3352402	Fwd	xthA	Exodeoxyribonuclease III	pathogenic	N	Non-secreted Toxin
ORF02623	3081015	3090812	Fwd	yenB	Toxin Subunit Yenb	pathogenic	Y	Secreted Toxin
ORF00261	271894	272880	Rev	yenC2	Toxin Subunit Yenc2	pathogenic	N	Non-secreted Toxin
ORF00263	273529	274962	Rev	yenC2	Toxin Subunit Yenc2	pathogenic	Y	Secreted Toxin
ORF02316	2661017	2661649	Rev	yfkO	Putative NAD(P)H Nitroreductase Yfko	pathogenic	N	Non-secreted Toxin
ORF00571	624924	627656	Rev		Putative Zinc Protease	pathogenic	Y	Secreted Toxin
ORF01233	1368166	1368792	Rev		Putative NAD(P)H Nitroreductase	pathogenic	N	Non-secreted Toxin
ORF01868	2081285	2082598	Rev		Putative Zinc Protease	pathogenic	Y	Secreted Toxin
ORF02226	2527069	2528166	Fwd		GTP Cyclohydrolase 1 Type 2	pathogenic	N	Non-secreted Toxin

## Sheet: Table-S6.2
Tox Type	Name	Product	ORF Count
Non-secreted Toxin	bepE	Efflux Pump Membrane Transporter Bepe	5
Non-secreted Toxin	czcA	Cobalt-Zinc-Cadmium Resistance Protein Czca	2
Non-secreted Toxin	exoA	Exodeoxyribonuclease	1
Non-secreted Toxin	galE	UDP-Glucose 4-Epimerase	1
Non-secreted Toxin	hpd	4-Hydroxyphenylpyruvate Dioxygenase	1
Non-secreted Toxin	Hyp	Hypothetical Protein	23
Non-secreted Toxin	ideR	Iron-Dependent Repressor Ider	1
Non-secreted Toxin	kptA	Putative RNA 2'-Phosphotransferase	1
Non-secreted Toxin	lepB	Signal Peptidase I	1
Non-secreted Toxin	mdtC	Multidrug Resistance Protein Mdtc	1
Non-secreted Toxin	nahK	N-Acetylhexosamine 1-Kinase	1
Non-secreted Toxin	ppk	Polyphosphate Kinase	1
Non-secreted Toxin	xthA	Exodeoxyribonuclease III	1
Non-secreted Toxin	yenC2	Toxin Subunit Yenc2	1
Non-secreted Toxin	yfkO	Putative NAD(P)H Nitroreductase Yfko	1
Non-secreted Toxin		GTP Cyclohydrolase 1 Type 2	1
Non-secreted Toxin		Putative NAD(P)H Nitroreductase	1
Secreted Toxin	czcA	Cobalt-Zinc-Cadmium Resistance Protein Czca	3
Secreted Toxin	czcC	Cobalt-Zinc-Cadmium Resistance Protein Czcc	3
Secreted Toxin	exoI	Beta-Hexosaminidase	1
Secreted Toxin	Hyp	Hypothetical Protein	16
Secreted Toxin	nanM	N-Acetylneuraminate Epimerase	1
Secreted Toxin	oprM	Outer Membrane Protein Oprm	5
Secreted Toxin	plcN	Non-Hemolytic Phospholipase C	1
Secreted Toxin	pqqL	Putative Zinc Protease Pqql	1
Secreted Toxin	rhsC	Putative Deoxyribonuclease Rhsc	1
Secreted Toxin	tolC	Outer Membrane Protein Tolc	1
Secreted Toxin	wapA	Trna(Glu)-Specific Nuclease Wapa	1
Secreted Toxin	yenB	Toxin Subunit Yenb	1
Secreted Toxin	yenC2	Toxin Subunit Yenc2	1
Secreted Toxin		Putative Zinc Protease	2
