# Supplementary material for: Characterization and Comparative Genomic Analysis of a Highly Colistin-Resistant Chryseobacterium gallinarum: a Rare, Uncommon Pathogen
Source: Front Cell Infect Microbiol. 2022 Jul 14;12:933006. doi: 10.3389/fcimb.2022.933006 (PMC9329510; doi:10.3389/fcimb.2022.933006)
Supplement: Supplementary file 7 [file Table_6.xlsx]

## Sheet: Table-S7
Supplementary Table S6: Predicted K-antigen present in the C. gallinarum MGC42
ORF_ID	Start	End	Strand	Gene	Product
ORF00001	307	1368	Rev	lptB	Lipopolysaccharide export system ATP-binding protein LptB
ORF00036	37517	38812	Rev	wbpA	UDP-N-acetyl-D-glucosamine 6-dehydrogenase
ORF00037	38890	39858	Rev	wbgU	UDP-N-acetylglucosamine 4-epimerase
ORF00040	43468	45396	Rev	pglF	UDP-N-acetyl-alpha-D-glucosamine C6 dehydratase
ORF00075	82651	84855	Rev	lagD	Lactococcin-G-processing and transport ATP-binding protein LagD
ORF01020	1125801	1126535	Rev	lytR	Transcriptional regulatory protein LytR
ORF01472	1641924	1644116	Rev	lagD	Lactococcin-G-processing and transport ATP-binding protein LagD
ORF02564	2942384	2942779	Rev	HP	hypothetical protein
ORF02576	2954694	2955149	Rev	HP	hypothetical protein
ORF02674	3143072	3143719	Fwd	HP	hypothetical protein
ORF03258	3753214	3753465	Rev	HP	hypothetical protein
ORF03260	3754056	3754730	Rev	HP	hypothetical protein
ORF03266	3767541	3769664	Fwd	yhgF	Protein YhgF
ORF03268	3770992	3771627	Fwd	gph	Phosphoglycolate phosphatase
ORF03269	3771724	3773295	Rev	ywaD	Aminopeptidase YwaD
ORF03271	3774774	3774950	Rev	HP	hypothetical protein
ORF03273	3777076	3777582	Fwd	HP	hypothetical protein
ORF03274	3777660	3778577	Fwd	HP	hypothetical protein
ORF03275	3778657	3779862	Fwd	emrD	Multidrug resistance protein D
ORF03279	3781867	3782511	Rev	HP	hypothetical protein
ORF03350	3849204	3850109	Rev	rhaS	HTH-type transcriptional activator RhaS
