# Supplementary material for: Characterization and Comparative Genomic Analysis of a Highly Colistin-Resistant Chryseobacterium gallinarum: a Rare, Uncommon Pathogen
Source: Front Cell Infect Microbiol. 2022 Jul 14;12:933006. doi: 10.3389/fcimb.2022.933006 (PMC9329510; doi:10.3389/fcimb.2022.933006)
Supplement: Supplementary file 8 [file Table_7.xlsx]

## Sheet: Table-S8
Supplementary Table S7: Summary of the transpoter gene and pathways present in C. gallinarum MGC42
Class	Superclass	Subclass	Gene	Description	KO_ID	ORF_ID
ABC transporters, prokaryotic type	ABC-2 type and other transporters	ABC-2 type transporter	ABC-2.A	ABC-2 type transport system ATP-binding protein	K01990	ORF00633, ORF02197, ORF03484
Other transporters	Aquaporins and small neutral solute transporters [TC:1.A.8]	Pores ion channels [TC:1]	wza, gfcE	polysaccharide biosynthesis/export protein	K01991	ORF00039, ORF00616
ABC transporters, prokaryotic type	ABC-2 type and other transporters	ABC-2 type transporter	ABC-2.P	ABC-2 type transport system permease protein	K01992	ORF00006, ORF00524, ORF00634
ABC transporters, prokaryotic type	ABC-2 type and other transporters	Putative ABC transporter	ABC.CD.A	putative ABC transport system ATP-binding protein	K02003	ORF00050, ORF02767
ABC transporters, prokaryotic type	ABC-2 type and other transporters	Putative ABC transporter	ABC.CD.P	putative ABC transport system permease protein	K02004	ORF00048, ORF00049, ORF03745
ABC transporters, prokaryotic type	Metallic cation, iron-siderophore and vitamin B12 transporters	Iron complex transporter	ABC.FEV.A	iron complex transport system ATP-binding protein [EC:7.2.2.-]	K02013	ORF02309
Other transporters	Aquaporins and small neutral solute transporters [TC:1.A.8]	Pores ion channels [TC:1]	TC.FEV.OM	iron complex outermembrane recepter protein	K02014	ORF00139, ORF00217, ORF00280, ORF00690, ORF00762, ORF00810, ORF00834, ORF00836, ORF01036, ORF01230, ORF01382, ORF01870, ORF01889, ORF02305, ORF02393, ORF02431, ORF02479, ORF02608, ORF02835, ORF02923, ORF02950, ORF03008, ORF03610, ORF03824
ABC transporters, prokaryotic type	Saccharide, polyol, and lipid transporters	gamma-Hexachlorocyclohexane transporter	mlaF, linL, mkl	phospholipid/cholesterol/gamma-HCH transport system ATP-binding protein	K02065	ORF03531
ABC transporters, prokaryotic type	Saccharide, polyol, and lipid transporters	Phospholipid transporter	mlaF, linL, mkl	phospholipid/cholesterol/gamma-HCH transport system ATP-binding protein	K02065	ORF03531
ABC transporters, prokaryotic type	Saccharide, polyol, and lipid transporters	Mce system transporter	mlaF, linL, mkl	phospholipid/cholesterol/gamma-HCH transport system ATP-binding protein	K02065	ORF03531
ABC transporters, prokaryotic type	Saccharide, polyol, and lipid transporters	gamma-Hexachlorocyclohexane transporter	mlaE, linK	phospholipid/cholesterol/gamma-HCH transport system permease protein	K02066	ORF00740
ABC transporters, prokaryotic type	Saccharide, polyol, and lipid transporters	Phospholipid transporter	mlaE, linK	phospholipid/cholesterol/gamma-HCH transport system permease protein	K02066	ORF00740
ABC transporters, prokaryotic type	Saccharide, polyol, and lipid transporters	Mce system transporter	mlaE, linK	phospholipid/cholesterol/gamma-HCH transport system permease protein	K02066	ORF00740
ABC transporters, prokaryotic type	Saccharide, polyol, and lipid transporters	gamma-Hexachlorocyclohexane transporter	mlaD, linM	phospholipid/cholesterol/gamma-HCH transport system substrate-binding protein	K02067	ORF00727
ABC transporters, prokaryotic type	Saccharide, polyol, and lipid transporters	Phospholipid transporter	mlaD, linM	phospholipid/cholesterol/gamma-HCH transport system substrate-binding protein	K02067	ORF00727
ABC transporters, prokaryotic type	Saccharide, polyol, and lipid transporters	Mce system transporter	mlaD, linM	phospholipid/cholesterol/gamma-HCH transport system substrate-binding protein	K02067	ORF00727
ABC transporters, prokaryotic type	Phosphate and amino acid transporters	D-Methionine transporter	metN	D-methionine transport system ATP-binding protein	K02071	ORF03531
ABC transporters, prokaryotic type	Phosphate and amino acid transporters	D-Methionine transporter	metI	D-methionine transport system permease protein	K02072	ORF03532
ABC transporters, prokaryotic type	Phosphate and amino acid transporters	D-Methionine transporter	metQ	D-methionine transport system substrate-binding protein	K02073	ORF03533
Other transporters	Aquaporins and small neutral solute transporters [TC:1.A.8]	Electrochemical potential-driven transporters [TC:2]	betT, betS	choline/glycine/proline betaine transport protein	K02168	ORF00461
Major facilitator superfamily (MFS)	Sugar transporters	Fucose:H+ symporter (FHS) family [TC:2.A.1.7]	fucP	MFS transporter, FHS family, L-fucose permease	K02429	ORF01476, ORF02129
Other transporters	Aquaporins and small neutral solute transporters [TC:1.A.8]	Aquaglyceroporins or glycerol-uptake facilitators	GLPF	glycerol uptake facilitator protein	K02440	ORF01388
Other transporters	Aquaporins and small neutral solute transporters [TC:1.A.8]	Pores ion channels [TC:1]	mscL	large conductance mechanosensitive channel	K03282	ORF02373
Other transporters	Aquaporins and small neutral solute transporters [TC:1.A.8]	Pores ion channels [TC:1]	corA	magnesium transporter	K03284	ORF03634
Other transporters	Aquaporins and small neutral solute transporters [TC:1.A.8]	Pores ion channels [TC:1]	TC.OOP	OmpA-OmpF porin, OOP family	K03286	ORF00199, ORF01444, ORF02027, ORF02775
Other transporters	Aquaporins and small neutral solute transporters [TC:1.A.8]	Electrochemical potential-driven transporters [TC:2]	emrE, qac, mmr, smr	small multidrug resistance pump	K03297	ORF03321
Other transporters	Aquaporins and small neutral solute transporters [TC:1.A.8]	Electrochemical potential-driven transporters [TC:2]	nhaA	Na+:H+ antiporter, NhaA family	K03313	ORF02452
Other transporters	Aquaporins and small neutral solute transporters [TC:1.A.8]	Pores ion channels [TC:1]	amt, AMT, MEP	ammonium transporter, Amt family	K03320	ORF02225
Other transporters	Aquaporins and small neutral solute transporters [TC:1.A.8]	Electrochemical potential-driven transporters [TC:2]	TC.SULP	sulfate permease, SulP family	K03321	ORF01739
Other transporters	Aquaporins and small neutral solute transporters [TC:1.A.8]	Electrochemical potential-driven transporters [TC:2]	mntH	manganese transport protein	K03322	ORF02205
ABC transporters, prokaryotic type	Solute carrier family (SLC)	SLC47: Multidrug and Toxin Extrusion (MATE) family	TC.MATE, SLC47A, norM, mdtK, dinF	multidrug resistance protein, MATE family	K03327	ORF00487, ORF02751
Other transporters	Aquaporins and small neutral solute transporters [TC:1.A.8]	Pores ion channels [TC:1]	mscS	small conductance mechanosensitive channel	K03442	ORF00495
Major facilitator superfamily (MFS)	Drug transporters	Drug:H+ antiporter-2 (14 spanner) (DHA2) family [TC:2.A.1.3]	emrB	MFS transporter, DHA2 family, multidrug resistance protein	K03446	ORF03644
Major facilitator superfamily (MFS)	Organic acid transporters	Cyanate porter (CP) family [TC:2.A.1.17]	MFS.CP	MFS transporter, CP family, cyanate transporter	K03449	ORF02842
Other transporters	Aquaporins and small neutral solute transporters [TC:1.A.8]	Accessory factors involved in transport [TC:8]	emrA	membrane fusion protein, multidrug efflux system	K03543	ORF02391, ORF02573, ORF03145, ORF03645
Other transporters	Aquaporins and small neutral solute transporters [TC:1.A.8]	Electrochemical potential-driven transporters [TC:2]	kup	KUP system potassium uptake protein	K03549	ORF00123
Other transporters	Aquaporins and small neutral solute transporters [TC:1.A.8]	Pores ion channels [TC:1]	exbD	biopolymer transport protein ExbD	K03559	ORF00508, ORF00509, ORF00525, ORF00993
Other transporters	Aquaporins and small neutral solute transporters [TC:1.A.8]	Pores ion channels [TC:1]	exbB	biopolymer transport protein ExbB	K03561	ORF00510, ORF00992
Other transporters	Aquaporins and small neutral solute transporters [TC:1.A.8]	Accessory factors involved in transport [TC:8]	acrA, mexA, adeI, smeD, mtrC, cmeA	membrane fusion protein, multidrug efflux system	K03585	ORF00225, ORF01050, ORF01818, ORF02103, ORF02966
Other transporters	Aquaporins and small neutral solute transporters [TC:1.A.8]	Electrochemical potential-driven transporters [TC:2]	pal	peptidoglycan-associated lipoprotein	K03640	ORF02027
Other transporters	Aquaporins and small neutral solute transporters [TC:1.A.8]	Pores ion channels [TC:1]	tlyC	magnesium and cobalt exporter, CNNM family	K03699	ORF03122
Major facilitator superfamily (MFS)	Organic acid transporters	Metabolite:H+ symporter (MHS) family [TC:2.A.1.6]	kgtP	MFS transporter, MHS family, alpha-ketoglutarate permease	K03761	ORF00389
Other transporters	Aquaporins and small neutral solute transporters [TC:1.A.8]	Others	pnuC	nicotinamide mononucleotide transporter	K03811	ORF02435
Other transporters	Aquaporins and small neutral solute transporters [TC:1.A.8]	Electrochemical potential-driven transporters [TC:2]	tonB	periplasmic protein TonB	K03832	ORF00507
Other transporters	Aquaporins and small neutral solute transporters [TC:1.A.8]	Pores ion channels [TC:1]	lptD, imp, ostA	LPS-assembly protein	K04744	ORF00121
Other transporters	Aquaporins and small neutral solute transporters [TC:1.A.8]	Others	feoA	ferrous iron transport protein A	K04758	ORF00905
Other transporters	Aquaporins and small neutral solute transporters [TC:1.A.8]	Others	feoB	ferrous iron transport protein B	K04759	ORF00904
Other transporters	Aquaporins and small neutral solute transporters [TC:1.A.8]	Electrochemical potential-driven transporters [TC:2]	marC	multiple antibiotic resistance protein	K05595	ORF03703
Other transporters	Aquaporins and small neutral solute transporters [TC:1.A.8]	Pores ion channels [TC:1]	bamD	outer membrane protein assembly factor BamD	K05807	ORF00774
Other transporters	Aquaporins and small neutral solute transporters [TC:1.A.8]	Pores ion channels [TC:1]	fadL	long-chain fatty acid transport protein	K06076	ORF01121, ORF02209
Other transporters	Aquaporins and small neutral solute transporters [TC:1.A.8]	Aquaporins	aqpZ	aquaporin Z	K06188	ORF00149
Other transporters	Aquaporins and small neutral solute transporters [TC:1.A.8]	Pores ion channels [TC:1]	mgtE	magnesium transporter	K06213	ORF02124
ABC transporters, prokaryotic type	ABC-2 type and other transporters	Lipopolysaccharide transporter	lptB	lipopolysaccharide export system ATP-binding protein [EC:7.5.2.5]	K06861	ORF02294
Other transporters	Aquaporins and small neutral solute transporters [TC:1.A.8]	Pores ion channels [TC:1]	lptB	lipopolysaccharide export system ATP-binding protein [EC:7.5.2.5]	K06861	ORF00001
Major facilitator superfamily (MFS)	Unknown transporters	Unknown major facilitator-1 (UMF1) [TC:2.A.1.24]	UMF1	MFS transporter, UMF1 family	K06902	ORF03100
ABC transporters, prokaryotic type	ABC-2 type and other transporters	Lipopolysaccharide transporter	lptF	lipopolysaccharide export system permease protein	K07091	ORF01202
Other transporters	Aquaporins and small neutral solute transporters [TC:1.A.8]	Pores ion channels [TC:1]	yfbK	Ca-activated chloride channel homolog	K07114	ORF03706, ORF03707
Other transporters	Aquaporins and small neutral solute transporters [TC:1.A.8]	Pores ion channels [TC:1]	oprO_P	phosphate-selective porin OprO and OprP	K07221	ORF03808
Other transporters	Aquaporins and small neutral solute transporters [TC:1.A.8]	Pores ion channels [TC:1]	SAM50, TOB55, bamA	outer membrane protein insertion porin family	K07277	ORF00612
Other transporters	Aquaporins and small neutral solute transporters [TC:1.A.8]	Electrochemical potential-driven transporters [TC:2]	chaA, CAX	Ca2+:H+ antiporter	K07300	ORF01075
Other transporters	Aquaporins and small neutral solute transporters [TC:1.A.8]	Others	mgtC	putative Mg2+ transporter-C (MgtC) family protein	K07507	ORF00176, ORF01940
Major facilitator superfamily (MFS)	Drug transporters	Drug:H+ antiporter-1 (12 spanner) (DHA1) family [TC:2.A.1.2]	bcr, tcaB	MFS transporter, DHA1 family, multidrug resistance protein	K07552	ORF01018
Major facilitator superfamily (MFS)	Drug transporters	Drug:H+ antiporter-2 (14 spanner) (DHA2) family [TC:2.A.1.3]	emrY	MFS transporter, DHA2 family, multidrug resistance protein	K07786	ORF03146
Major facilitator superfamily (MFS)	Drug transporters	Drug:H+ antiporter-1 (12 spanner) (DHA1) family [TC:2.A.1.2]	tetA	MFS transporter, DHA1 family, tetracycline resistance protein	K08151	ORF02444, ORF02583
Major facilitator superfamily (MFS)	Drug transporters	Drug:H+ antiporter-1 (12 spanner) (DHA1) family [TC:2.A.1.2]	araJ	MFS transporter, DHA1 family, arabinose polymer utilization protein	K08156	ORF02070
Major facilitator superfamily (MFS)	Sugar transporters	Fucose:H+ symporter (FHS) family [TC:2.A.1.7]	glcP	MFS transporter, FHS family, glucose/mannose:H+ symporter	K08174	ORF00219, ORF02717
Major facilitator superfamily (MFS)	Protein transporters	Peptide-acetyl-CoA transporter (PAT) [TC:2.A.1.25]	ampG	MFS transporter, PAT family, beta-lactamase induction signal transducer AmpG	K08218	ORF01173
Major facilitator superfamily (MFS)	Drug transporters	Acriflavin-sensitivity (YnfM) family [TC:2.A.1.36]	ynfM	MFS transporter, YNFM family, putative membrane transport protein	K08224	ORF02665, ORF02826
Major facilitator superfamily (MFS)	Metal transporters	Enterobactin (siderophore) exporter (EntS) family [TC:2.A.1.38]	entS	MFS transporter, ENTS family, enterobactin (siderophore) exporter	K08225	ORF01240
Other transporters	Aquaporins and small neutral solute transporters [TC:1.A.8]	Pores ion channels [TC:1]	IRPC	inward rectifier potassium channel	K08715	ORF01077
Other transporters	Aquaporins and small neutral solute transporters [TC:1.A.8]	Pores ion channels [TC:1]	utp	urea transporter	K08717	ORF03611
ABC transporters, prokaryotic type	Solute carrier family (SLC)	SLC27: Fatty acid transporter	SLC27A1_4, FATP1_4	solute carrier family 27 (fatty acid transporter), member 1/4 [EC:6.2.1.-]	K08745	ORF02581
Other transporters	Aquaporins and small neutral solute transporters [TC:1.A.8]	Electrochemical potential-driven transporters [TC:2]	rcnA	nickel/cobalt transporter (NicO) family protein	K08970	ORF03612
Other transporters	Aquaporins and small neutral solute transporters [TC:1.A.8]	Pores ion channels [TC:1]	yneE, BEST	ion channel-forming bestrophin family protein	K08994	ORF01003, ORF01330, ORF02217, ORF02652, ORF03405
ABC transporters, prokaryotic type	ABC-2 type and other transporters	Orphan ABC ATPase	sufC	Fe-S cluster assembly ATP-binding protein	K09013	ORF01091
ABC transporters, prokaryotic type	ABC-2 type and other transporters	Lipopolysaccharide transporter	wzm, rfbA	lipopolysaccharide transport system permease protein	K09690	ORF01292
ABC transporters, prokaryotic type	ABC-2 type and other transporters	Lipopolysaccharide transporter	wzt, rbfB	lipopolysaccharide transport system ATP-binding protein	K09691	ORF02984
Other transporters	Aquaporins and small neutral solute transporters [TC:1.A.8]	Pores ion channels [TC:1]	lptA	lipopolysaccharide export system protein LptA	K09774	ORF00121
Other transporters	Aquaporins and small neutral solute transporters [TC:1.A.8]	Pores ion channels [TC:1]	tamB	translocation and assembly module TamB	K09800	ORF00333
ABC transporters, prokaryotic type	ABC-2 type and other transporters	Lipoprotein-releasing transporter	lolC_E	lipoprotein-releasing system permease protein	K09808	ORF03745
ABC transporters, prokaryotic type	ABC-2 type and other transporters	Lipoprotein-releasing transporter	lolD	lipoprotein-releasing system ATP-binding protein [EC:7.6.2.-]	K09810	ORF02767
ABC transporters, prokaryotic type	ABC-2 type and other transporters	Cell division transporter	ftsX	cell division transport system permease protein	K09811	ORF02242
ABC transporters, prokaryotic type	ABC-2 type and other transporters	Cell division transporter	ftsE	cell division transport system ATP-binding protein	K09812	ORF00530
Other transporters	Aquaporins and small neutral solute transporters [TC:1.A.8]	Pores ion channels [TC:1]	kch, trkA, mthK, pch	voltage-gated potassium channel	K10716	ORF02225
Other transporters	Aquaporins and small neutral solute transporters [TC:1.A.8]	Electrochemical potential-driven transporters [TC:2]	dctA	aerobic C4-dicarboxylate transport protein	K11103	ORF02344
Major facilitator superfamily (MFS)	Sugar transporters	Nucleoside:H+ symporter (NHS) family [TC:2.A.1.10]	xapB	MFS transporter, NHS family, xanthosine permease	K11537	ORF03104
ABC transporters, prokaryotic type	ABC-2 type and other transporters	Lipopolysaccharide transporter	lptG	lipopolysaccharide export system permease protein	K11720	ORF00001
Other transporters	Aquaporins and small neutral solute transporters [TC:1.A.8]	Electrochemical potential-driven transporters [TC:2]	sugE	quaternary ammonium compound-resistance protein SugE	K11741	ORF02738
Other transporters	Aquaporins and small neutral solute transporters [TC:1.A.8]	Electrochemical potential-driven transporters [TC:2]	kefG	glutathione-regulated potassium-efflux system ancillary protein KefG	K11748	ORF03638
Other transporters	Aquaporins and small neutral solute transporters [TC:1.A.8]	Electrochemical potential-driven transporters [TC:2]	putP	sodium/proline symporter	K11928	ORF02627
Other transporters	Aquaporins and small neutral solute transporters [TC:1.A.8]	Electrochemical potential-driven transporters [TC:2]	rhtA	inner membrane transporter RhtA	K11939	ORF00175
Other transporters	Aquaporins and small neutral solute transporters [TC:1.A.8]	Pores ion channels [TC:1]	tolC, bepC, cyaE, raxC, sapF, rsaF, hasF	outer membrane protein	K12340	ORF00982, ORF03199, ORF03646
ABC transporters, prokaryotic type	Solute carrier family (SLC)	SLC30: Zinc efflux transporter	SLC30A9, ZNT9	solute carrier family 30 (zinc transporter), member 9	K14696	ORF02946
Other transporters	Aquaporins and small neutral solute transporters [TC:1.A.8]	Electrochemical potential-driven transporters [TC:2]	K15383	MtN3 and saliva related transmembrane protein	K15383	ORF01814
Other transporters	Aquaporins and small neutral solute transporters [TC:1.A.8]	Pores ion channels [TC:1]	czcC, cusC, cnrC	outer membrane protein, heavy metal efflux system	K15725	ORF00179, ORF00438, ORF01328, ORF01367
Other transporters	Aquaporins and small neutral solute transporters [TC:1.A.8]	Electrochemical potential-driven transporters [TC:2]	czcA, cusA, cnrA	heavy metal efflux system protein	K15726	ORF00178, ORF00436, ORF01328, ORF01369, ORF02846
Other transporters	Aquaporins and small neutral solute transporters [TC:1.A.8]	Accessory factors involved in transport [TC:8]	czcB, cusB, cnrB	membrane fusion protein, heavy metal efflux system	K15727	ORF00177, ORF00437, ORF01329, ORF01368
ABC transporters, eukaryotic type	Other subfamilies	Other ABC transporters	uup	ABC transport system ATP-binding/permease protein	K15738	ORF00278
Other transporters	Aquaporins and small neutral solute transporters [TC:1.A.8]	Primary active transporters [TC:3]	hppA	K(+)-stimulated pyrophosphate-energized sodium pump [EC:7.1.3.2]	K15987	ORF02775
Other transporters	Aquaporins and small neutral solute transporters [TC:1.A.8]	Pores ion channels [TC:1]	ybdG, mscM	miniconductance mechanosensitive channel	K16053	ORF03686
Other transporters	Aquaporins and small neutral solute transporters [TC:1.A.8]	Electrochemical potential-driven transporters [TC:2]	malY, malT	maltose/moltooligosaccharide transporter	K16211	ORF02403
Other transporters	Aquaporins and small neutral solute transporters [TC:1.A.8]	Electrochemical potential-driven transporters [TC:2]	czcD, zitB	cobalt-zinc-cadmium efflux system protein	K16264	ORF01331
Other transporters	Aquaporins and small neutral solute transporters [TC:1.A.8]	Accessory factors involved in transport [TC:8]	etk-wzc	tyrosine-protein kinase Etk/Wzc [EC:2.7.10.3]	K16692	ORF00038
Other transporters	Aquaporins and small neutral solute transporters [TC:1.A.8]	Pores ion channels [TC:1]	oprM, emhC, ttgC, cusC, adeK, smeF, mtrE, cmeC, gesC	outer membrane protein, multidrug efflux system	K18139	ORF00227, ORF01052, ORF01820, ORF02964
ABC transporters, eukaryotic type	ABCB (MDR/TAP) subfamily	ABCB-BAC subgroup	mdlA, smdA	ATP-binding cassette, subfamily B, multidrug efflux pump	K18889	ORF00500
ABC transporters, eukaryotic type	ABCB (MDR/TAP) subfamily	ABCB-BAC subgroup	mdlB, smdB	ATP-binding cassette, subfamily B, multidrug efflux pump	K18890	ORF00396
Other transporters	Aquaporins and small neutral solute transporters [TC:1.A.8]	Accessory factors involved in transport [TC:8]	susD	starch-binding outer membrane protein, SusD/RagB family	K21572	ORF00597, ORF00605, ORF01303, ORF01307, ORF01322, ORF01570, ORF01959, ORF02398, ORF02541, ORF02719, ORF03393, ORF03471, ORF03737, ORF03751, ORF03753
Other transporters	Aquaporins and small neutral solute transporters [TC:1.A.8]	Pores ion channels [TC:1]	susC	TonB-dependent starch-binding outer membrane protein SusC	K21573	ORF00598, ORF01302, ORF01306, ORF01321, ORF01569, ORF02397, ORF02540, ORF02718, ORF03394, ORF03470, ORF03738, ORF03752, ORF03754
Other transporters	Aquaporins and small neutral solute transporters [TC:1.A.8]	Electrochemical potential-driven transporters [TC:2]	VIT	vacuolar iron transporter family protein	K22736	ORF02108
Other transporters	Aquaporins and small neutral solute transporters [TC:1.A.8]	Electrochemical potential-driven transporters [TC:2]	nhaK	monovalent cation/hydrogen antiporter	K24163	ORF01708, ORF03404
Other transporters	Aquaporins and small neutral solute transporters [TC:1.A.8]	Electrochemical potential-driven transporters [TC:2]	mleP	malate permease and related proteins	K24180	ORF02287
Other transporters	Aquaporins and small neutral solute transporters [TC:1.A.8]	Pores ion channels [TC:1]	TMEM175	TMEM175 potassium channel family protein	K24915	ORF01842
ABC transporters, prokaryotic type	Metallic cation, iron-siderophore and vitamin B12 transporters	Heme transporter	hmuT, phuT, bhuT, hemT	heme transport system substrate-binding protein	K25132	ORF02307
ABC transporters, prokaryotic type	Metallic cation, iron-siderophore and vitamin B12 transporters	Heme transporter	hmuU, phuU, bhuU, hemU	heme transport system permease protein	K25133	ORF02308
ABC transporters, prokaryotic type	ABC-2 type and other transporters	Gliding motility-associated transporter	gldF	gliding motility-associated transport system permease protein	K25151	ORF02294, ORF02295
ABC transporters, prokaryotic type	ABC-2 type and other transporters	Gliding motility-associated transporter	gldA	gliding motility-associated transport system ATP-binding protein	K25152	ORF03484
ABC transporters, prokaryotic type	ABC-2 type and other transporters	Gliding motility-associated transporter	gldG	gliding motility-associatede transport system auxiliary component	K25153	ORF02295
